# Supplementary material for: Identification of novel molecular signatures of IgA nephropathy through an integrative -omics analysis
Source: Sci Rep. 2017 Aug 22;7:9091. doi: 10.1038/s41598-017-09393-w (PMC5567309; doi:10.1038/s41598-017-09393-w)
Supplement: Supplementary file 2 — Supplementary Datasets [file 41598_2017_9393_MOESM2_ESM.xls]

## Sheet: Table details
Regulation	AccNo	PMID	FoldChange	Log2FC	pvalue	Validated	Entry	Entry name	Gene names (primary )
DOWN	2ABA_HUMAN	16372274	-	-	-	-	P63151	2ABA_HUMAN	PPP2R2A
DOWN	AGRIN_HUMAN	25957429	0.652236	-0.616535	<0.05	-	O00468	AGRIN_HUMAN	AGRN
DOWN	ALS_HUMAN	25957429	0.43213	-1.21046	<0.05	-	P35858	ALS_HUMAN	IGFALS
DOWN	AMBP_HUMAN	16372274	-	-	-	-	P02760	AMBP_HUMAN	AMBP
DOWN	AMBP_HUMAN	17242005	0.16	-2.64386	-	Y	P02760	AMBP_HUMAN	AMBP
DOWN	AMBP_HUMAN	18095357	0.24	-2.05889	0.0005	-	P02760	AMBP_HUMAN	AMBP
DOWN	AMBP_HUMAN	25957429	0.422834	-1.24184	<0.05	-	P02760	AMBP_HUMAN	AMBP
DOWN	AMYP_HUMAN	16372274	-	-	-	-	P04746	AMYP_HUMAN	AMY2A
DOWN	APOA4_HUMAN	25957429	0.635313	-0.654461	<0.05	-	P06727	APOA4_HUMAN	APOA4
DOWN	APOC4_HUMAN	16372274	-	-	-	-	P55056	APOC4_HUMAN	APOC4
DOWN	APOD_HUMAN	25957429	0.146174	-2.77424	<0.05	-	P05090	APOD_HUMAN	APOD
DOWN	ARHG7_HUMAN	16372274	-	-	-	-	Q14155	ARHG7_HUMAN	ARHGEF7
DOWN	ASB13_HUMAN	16372274	-	-	-	-	Q8WXK3	ASB13_HUMAN	ASB13
DOWN	B2MG_HUMAN	23577616	0.82	-0.28	0.001	-	P61769	B2MG_HUMAN	B2M
DOWN	CADH1_HUMAN	25957429	0.389976	-1.35854	<0.05	-	P12830	CADH1_HUMAN	CDH1
DOWN	CATB_HUMAN	16372274	-	-	-	-	P07858	CATB_HUMAN	CTSB
DOWN	CD44_HUMAN	25957429	0.0946565	-3.40115	<0.05	-	P16070	CD44_HUMAN	CD44
DOWN	CD59_HUMAN	18095357	0.0012	-9.70275	0.0001	-	P13987	CD59_HUMAN	CD59
DOWN	CLM9_HUMAN	25957429	0.347251	-1.52595	<0.05	-	Q6UXG3	CLM9_HUMAN	CD300LG
DOWN	CNN3_HUMAN	16372274	-	-	-	-	Q15417	CNN3_HUMAN	CNN3
DOWN	CO6A1_HUMAN	25957429	0.412071	-1.27904	<0.05	-	P12109	CO6A1_HUMAN	COL6A1
DOWN	CO7_HUMAN	25957429	0.375962	-1.41134	<0.05	-	P10643	CO7_HUMAN	C7
DOWN	CRIS1_HUMAN	25957429	0.539795	-0.889517	<0.05	-	P54107	CRIS1_HUMAN	CRISP1
DOWN	CTND2_HUMAN	16372274	-	-	-	-	Q9UQB3	CTND2_HUMAN	CTNND2
DOWN	CUBN_HUMAN	25957429	0.561456	-0.832754	<0.05	-	O60494	CUBN_HUMAN	CUBN
DOWN	CYTC_HUMAN	25957429	0.615199	-0.700875	<0.05	-	P01034	CYTC_HUMAN	CST3
DOWN	DAF_HUMAN	25957429	0.537796	-0.89487	<0.05	-	P08174	DAF_HUMAN	CD55
DOWN	DDAH2_HUMAN	25957429	0.642126	-0.639071	<0.05	-	O95865	DDAH2_HUMAN	DDAH2
DOWN	DPOD4_HUMAN	16372274	-	-	-	-	Q9HCU8	DPOD4_HUMAN	POLD4
DOWN	DPYL1_HUMAN	16372274	-	-	-	-	Q14194	DPYL1_HUMAN	CRMP1
DOWN	EGF_HUMAN	25957429	0.317024	-1.65734	<0.05	-	P01133	EGF_HUMAN	EGF
DOWN	EXOS3_HUMAN	16372274	-	-	-	-	Q9NQT5	EXOS3_HUMAN	EXOSC3
DOWN	FINC_HUMAN	24938435	0.75	-0.415037	0.01055	-	P02751	FINC_HUMAN	FN1
DOWN	GP2_HUMAN	25957429	0.269281	-1.89281	<0.05	-	P55259	GP2_HUMAN	GP2
DOWN	GRAP2_HUMAN	16372274	-	-	-	-	O75791	GRAP2_HUMAN	GRAP2
DOWN	HBE_HUMAN	16372274	-	-	-	-	P02100	HBE_HUMAN	HBE1
DOWN	HMCN1_HUMAN	25957429	0.386271	-1.37232	<0.05	-	Q96RW7	HMCN1_HUMAN	HMCN1
DOWN	HV106_HUMAN	16372274	-	-	-	-	P01761	HV106_HUMAN
DOWN	IBP7_HUMAN	24938435	0.28	-1.8365	0.02975	-	Q16270	IBP7_HUMAN	IGFBP7
DOWN	IC1_HUMAN	25957429	0.478215	-1.06427	<0.05	-	P05155	IC1_HUMAN	SERPING1
DOWN	IF2B_HUMAN	16372274	-	-	-	-	P20042	IF2B_HUMAN	EIF2S2
DOWN	IGF2_HUMAN	25957429	0.658757	-0.602182	<0.05	-	P01344	IGF2_HUMAN	IGF2
DOWN	IGKC_HUMAN	23599406	0.0384733	-4.7	0	Y	P01834	IGKC_HUMAN	IGKC
DOWN	IST1_HUMAN	25957429	0.633994	-0.657459	<0.05	-	P53990	IST1_HUMAN	IST1
DOWN	ITIH4_HUMAN	18095357	0.3	-1.73697	0.0057	-	Q14624	ITIH4_HUMAN	ITIH4
DOWN	K2C1_HUMAN	25957429	0.422849	-1.24179	<0.05	-	P04264	K2C1_HUMAN	KRT1
DOWN	KAD5_HUMAN	16372274	-	-	-	-	Q9Y6K8	KAD5_HUMAN	AK5
DOWN	KLK1_HUMAN	25957429	0.280319	-1.83486	<0.05	-	P06870	KLK1_HUMAN	KLK1
DOWN	KNG1_HUMAN	16372274	-	-	-	-	P01042	KNG1_HUMAN	KNG1
DOWN	KNG1_HUMAN	18095357	0.05	-4.32193	0.007	Y	P01042	KNG1_HUMAN	KNG1
DOWN	LTBP4_HUMAN	25957429	0.544959	-0.87578	<0.05	-	Q8N2S1	LTBP4_HUMAN	LTBP4
DOWN	MK03_HUMAN	16372274	-	-	-	-	P27361	MK03_HUMAN	MAPK3
DOWN	MYH8_HUMAN	16372274	-	-	-	-	P13535	MYH8_HUMAN	MYH8
DOWN	NU107_HUMAN	16372274	-	-	-	-	P57740	NU107_HUMAN	NUP107
DOWN	OLIG2_HUMAN	16372274	-	-	-	-	Q13516	OLIG2_HUMAN	OLIG2
DOWN	P3IP1_HUMAN	25957429	0.255831	-1.96674	<0.05	-	Q96FE7	P3IP1_HUMAN	PIK3IP1
DOWN	P55G_HUMAN	16372274	-	-	-	-	Q92569	P55G_HUMAN	PIK3R3
DOWN	PDE2A_HUMAN	16372274	-	-	-	-	O00408	PDE2A_HUMAN	PDE2A
DOWN	PGBM_HUMAN	18095357	0.2	-2.32193	0.0001	-	P98160	PGBM_HUMAN	HSPG2
DOWN	PGBM_HUMAN	23161552	-	-	<0.05	Y	P98160	PGBM_HUMAN	HSPG2
DOWN	PGBM_HUMAN	23599406	0.176777	-2.5	0	Y	P98160	PGBM_HUMAN	HSPG2
DOWN	PROF1_HUMAN	25957429	0.556525	-0.845481	<0.05	-	P07737	PROF1_HUMAN	PFN1
DOWN	PUR6_HUMAN	16372274	-	-	-	-	P22234	PUR6_HUMAN	PAICS
DOWN	PVR_HUMAN	25957429	0.318622	-1.65008	<0.05	-	P15151	PVR_HUMAN	PVR
DOWN	PVRL4_HUMAN	25957429	0.539296	-0.89085	<0.05	-	Q96NY8	PVRL4_HUMAN	PVRL4
DOWN	RAB35_HUMAN	16372274	-	-	-	-	Q15286	RAB35_HUMAN	RAB35
DOWN	RNAS2_HUMAN	25957429	0.425086	-1.23417	<0.05	-	P10153	RNAS2_HUMAN	RNASE2
DOWN	S1A7A_HUMAN	16372274	-	-	-	-	Q86SG5	S1A7A_HUMAN	S100A7A
DOWN	SFXN1_HUMAN	16372274	-	-	-	-	Q9H9B4	SFXN1_HUMAN	SFXN1
DOWN	SHSA5_HUMAN	25957429	0.323383	-1.62869	<0.05	-	Q8N114	SHSA5_HUMAN	SHISA5
DOWN	SLMO2_HUMAN	16372274	-	-	-	-	Q9Y3B1	PLD3B_HUMAN	PRELID3B
DOWN	TFF1_HUMAN	25957429	0.419947	-1.25172	<0.05	-	P04155	TFF1_HUMAN	TFF1
DOWN	TFF2_HUMAN	25957429	0.356188	-1.48929	<0.05	-	Q03403	TFF2_HUMAN	TFF2
DOWN	TNAP3_HUMAN	16372274	-	-	-	-	P21580	TNAP3_HUMAN	TNFAIP3
DOWN	TRXR1_HUMAN	16372274	-	-	-	-	Q16881	TRXR1_HUMAN	TXNRD1
DOWN	UROM_HUMAN	23577616	0.86	-0.21	< 0.001	-	P07911	UROM_HUMAN	UMOD
DOWN	UROM_HUMAN	23577616	0.94	-0.09	< 0.001	-	P07911	UROM_HUMAN	UMOD
DOWN	VASN_HUMAN	25957429	0.269691	-1.89062	<0.05	-	Q6EMK4	VASN_HUMAN	VASN
DOWN	VTI1B_HUMAN	16372274	-	-	-	-	Q9UEU0	VTI1B_HUMAN	VTI1B
DOWN	Z324A_HUMAN	16372274	-	-	-	-	O75467	Z324A_HUMAN	ZNF324
DOWN	ZN155_HUMAN	16372274	-	-	-	-	Q12901	ZN155_HUMAN	ZNF155
DOWN	ZN221_HUMAN	16372274	-	-	-	-	Q9UK13	ZN221_HUMAN	ZNF221
UP	1A25_HUMAN	16372274	-	-	-	-	P18462	1A25_HUMAN	HLA-A
UP	6PGL_HUMAN	25957429	1.93294	0.950797	<0.05	-	O95336	6PGL_HUMAN	PGLS
UP	A1AT_HUMAN	17242005	3.1	1.63227	-	-	P01009	A1AT_HUMAN	SERPINA1
UP	A1AT_HUMAN	18095357	8.33	3.05832	0.0008	-	P01009	A1AT_HUMAN	SERPINA1
UP	A1AT_HUMAN	23161552	-	-	<0.05	Y	P01009	A1AT_HUMAN	SERPINA1
UP	A1AT_HUMAN	23577616	12.3	3.62	0.001	-	P01009	A1AT_HUMAN	SERPINA1
UP	A1AT_HUMAN	23577616	809	9.66	< 0.001	-	P01009	A1AT_HUMAN	SERPINA1
UP	A1AT_HUMAN	23577616	1520.15	10.57	< 0.001	-	P01009	A1AT_HUMAN	SERPINA1
UP	A1AT_HUMAN	24938435	6.86	2.77821	7e-05	-	P01009	A1AT_HUMAN	SERPINA1
UP	A1BG_HUMAN	23161552	-	-	<0.05	Y	P04217	A1BG_HUMAN	A1BG
UP	A1BG_HUMAN	25957429	5.58662	2.48198	<0.05	-	P04217	A1BG_HUMAN	A1BG
UP	A2AP_HUMAN	25957429	2.03463	1.02477	<0.05	-	P08697	A2AP_HUMAN	SERPINF2
UP	A2MG_HUMAN	24938435	5.71	2.51349	7e-05	-	P01023	A2MG_HUMAN	A2M
UP	AACT_HUMAN	24938435	2.55	1.3505	0.00041	-	P01011	AACT_HUMAN	SERPINA3
UP	AFAM_HUMAN	24938435	7.71	2.94673	7e-05	-	P43652	AFAM_HUMAN	AFM
UP	ALBU_HUMAN	16372274	-	-	-	-	P02768	ALBU_HUMAN	ALB
UP	ALBU_HUMAN	17242005	4.3	2.10434	-	Y	P02768	ALBU_HUMAN	ALB
UP	ALBU_HUMAN	18095357	11.46	3.51854	0.0003	-	P02768	ALBU_HUMAN	ALB
UP	ALBU_HUMAN	23161552	-	-	<0.05	-	P02768	ALBU_HUMAN	ALB
UP	ALBU_HUMAN	24938435	7.52	2.91073	7e-05	-	P02768	ALBU_HUMAN	ALB
UP	ALDOC_HUMAN	16372274	-	-	-	-	P09972	ALDOC_HUMAN	ALDOC
UP	ANT3_HUMAN	24938435	3.7	1.88753	0.00968	-	P01008	ANT3_HUMAN	SERPINC1
UP	APOA1_HUMAN	24938435	2.92	1.54597	0.0192	-	P02647	APOA1_HUMAN	APOA1
UP	CAH1_HUMAN	17242005	3.3	1.72247	-	-	P00915	CAH1_HUMAN	CA1
UP	CAH1_HUMAN	24938435	2.94	1.55582	0.03499	-	P00915	CAH1_HUMAN	CA1
UP	CERU_HUMAN	24938435	4.82	2.26903	7e-05	-	P00450	CERU_HUMAN	CP
UP	CLH2_HUMAN	16372274	-	-	-	-	P53675	CLH2_HUMAN	CLTCL1
UP	CO3_HUMAN	24938435	3.74	1.90304	7e-05	-	P01024	CO3_HUMAN	C3
UP	CO4A_HUMAN	24938435	2.47	1.30451	0.00254	-	P0C0L4	CO4A_HUMAN	C4A
UP	CO4A4_HUMAN	16372274	-	-	-	-	P53420	CO4A4_HUMAN	COL4A4
UP	CYTC_HUMAN	17242005	5.4	2.43296	-	-	P01034	CYTC_HUMAN	CST3
UP	DPP4_HUMAN	25957429	3.52423	1.81731	<0.05	-	P27487	DPP4_HUMAN	DPP4
UP	HBA_HUMAN	16372274	-	-	-	-	P69905	HBA_HUMAN	HBA1
UP	HBA_HUMAN	17242005	10.9	3.44626	-	-	P69905	HBA_HUMAN	HBA1
UP	HBB_HUMAN	16372274	-	-	-	-	P68871	HBB_HUMAN	HBB
UP	HBB_HUMAN	17242005	5.7	2.51096	-	-	P68871	HBB_HUMAN	HBB
UP	HPT_HUMAN	24938435	6.51	2.70266	7e-05	-	P00738	HPT_HUMAN	HP
UP	HV107_HUMAN	25957429	1.64636	0.719278	<0.05	-	P06326	HV107_HUMAN
UP	HV320_HUMAN	25957429	1.73886	0.798143	<0.05	-	P01781	HV320_HUMAN
UP	IGHA1_HUMAN	25957429	1.80157	0.849255	<0.05	-	P01876	IGHA1_HUMAN	IGHA1
UP	IGHG2_HUMAN	25957429	2.95135	1.56137	<0.05	-	P01859	IGHG2_HUMAN	IGHG2
UP	INSR_HUMAN	16372274	-	-	-	-	P06213	INSR_HUMAN	INSR
UP	KBTB3_HUMAN	16372274	-	-	-	-	Q8NAB2	KBTB3_HUMAN	KBTBD3
UP	MACF1_HUMAN	16372274	-	-	-	-	Q9UPN3	MACF1_HUMAN	MACF1
UP	NDUS3_HUMAN	16372274	-	-	-	-	O75489	NDUS3_HUMAN	NDUFS3
UP	NHLC3_HUMAN	25957429	1.92302	0.943376	<0.05	-	Q5JS37	NHLC3_HUMAN	NHLRC3
UP	PCDH1_HUMAN	25957429	8.88401	3.15121	<0.05	-	Q08174	PCDH1_HUMAN	PCDH1
UP	PMM2_HUMAN	16372274	-	-	-	-	O15305	PMM2_HUMAN	PMM2
UP	PPARD_HUMAN	16372274	-	-	-	-	Q03181	PPARD_HUMAN	PPARD
UP	RCL1_HUMAN	16372274	-	-	-	-	Q9Y2P8	RCL1_HUMAN	RCL1
UP	RET4_HUMAN	17242005	4.2	2.07039	-	-	P02753	RET4_HUMAN	RBP4
UP	RHES_HUMAN	16372274	-	-	-	-	Q96D21	RHES_HUMAN	RASD2
UP	SAP_HUMAN	24938435	2.83	1.5008	0.04907	-	P07602	SAP_HUMAN	PSAP
UP	SIPA1_HUMAN	16372274	-	-	-	-	Q96FS4	SIPA1_HUMAN	SIPA1
UP	SLAF5_HUMAN	25957429	2.73871	1.4535	<0.05	-	Q9UIB8	SLAF5_HUMAN	CD84
UP	SODE_HUMAN	16372274	-	-	-	-	P08294	SODE_HUMAN	SOD3
UP	SPAST_HUMAN	16372274	-	-	-	-	Q9UBP0	SPAST_HUMAN	SPAST
UP	SYEP_HUMAN	16372274	-	-	-	-	P07814	SYEP_HUMAN	EPRS
UP	SYNE2_HUMAN	16372274	-	-	-	-	Q8WXH0	SYNE2_HUMAN	SYNE2
UP	TCPQ_HUMAN	16372274	-	-	-	-	P50990	TCPQ_HUMAN	CCT8
UP	THRB_HUMAN	24938435	6.59	2.72028	0.03499	-	P00734	THRB_HUMAN	F2
UP	TRFE_HUMAN	16372274	-	-	-	-	P02787	TRFE_HUMAN	TF
UP	TRFE_HUMAN	17242005	7.2	2.848	-	Y	P02787	TRFE_HUMAN	TF
UP	TTHY_HUMAN	18095357	3.8	1.926	0.0024	-	P02766	TTHY_HUMAN	TTR
UP	UTER_HUMAN	25957429	3.55102	1.82823	<0.05	-	P11684	UTER_HUMAN	SCGB1A1
UP	VTDB_HUMAN	24938435	2.95	1.56071	0.01001	-	P02774	VTDB_HUMAN	GC
UP	ZA2G_HUMAN	16372274	-	-	-	-	P25311	ZA2G_HUMAN	AZGP1
UP	ZA2G_HUMAN	17242005	4.2	2.07039	-	-	P25311	ZA2G_HUMAN	AZGP1
UP	ZA2G_HUMAN	24938435	2.49	1.31615	7e-05	-	P25311	ZA2G_HUMAN	AZGP1
UP	ZN160_HUMAN	16372274	-	-	-	-	Q9HCG1	ZN160_HUMAN	ZNF160
DOWN	DPP4_HUMAN	21595033					P27487	NORMAL UNIQUE	DPP4
DOWN	AMPN_HUMAN	21595033	0.12391	-3.01263			P15144	DOWN	ANPEP
DOWN	GGT1_HUMAN	21595033					P19440	NORMAL UNIQUE	GGT1
DOWN	DPEP1_HUMAN	21595033					P16444	NORMAL UNIQUE	DPEP1
DOWN	NEP_HUMAN	21595033					P08473	NORMAL UNIQUE	MME
DOWN	PIGR_HUMAN	21595033	0.865796	-0.207901			P01833	DOWN	PIGR
DOWN	AMPE_HUMAN	21595033					Q07075	NORMAL UNIQUE	ENPEP
UP	LEG4_HUMAN	21595033					P56470	IGAN UNIQUE	LGALS4
DOWN	CNDP2_HUMAN	21595033					Q96KP4	NORMAL UNIQUE	CNDP2
DOWN	LG3BP_HUMAN	21595033	0.208856	-2.25942			Q08380	DOWN	LGALS3BP
DOWN	XPP2_HUMAN	21595033					O43895	NORMAL UNIQUE	XPNPEP2
DOWN	VASN_HUMAN	21595033					Q6EMK4	NORMAL UNIQUE	VASN
UP	A2MG_HUMAN	21595033					P01023	IGAN UNIQUE	A2M
DOWN	K2C1_HUMAN	21595033	0.451235	-1.14805			P04264	DOWN	KRT1
UP	UROM_HUMAN	21595033	2.7426	1.45554			P07911	UP	UMOD
DOWN	IC1_HUMAN	21595033					P05155	NORMAL UNIQUE	SERPING1
DOWN	MASP2_HUMAN	21595033					O00187	NORMAL UNIQUE	MASP2
DOWN	NAPSA_HUMAN	21595033					O96009	NORMAL UNIQUE	NAPSA
UP	HV303_HUMAN	21595033					P01764	IGAN UNIQUE	IGHV3-23
UP	IGHG4_HUMAN	21595033					P01861	IGAN UNIQUE	IGHG4
UP	IGHG3_HUMAN	21595033					P01860	IGAN UNIQUE	IGHG3
DOWN	APOD_HUMAN	21595033					P05090	NORMAL UNIQUE	APOD
DOWN	RAB10_HUMAN	21595033					P61026	NORMAL UNIQUE	RAB10
DOWN	LRP2_HUMAN	21595033					P98164	NORMAL UNIQUE	LRP2
DOWN	CYBR1_HUMAN	21595033					Q53TN4	NORMAL UNIQUE	CYBRD1
DOWN	VPS4B_HUMAN	21595033					O75351	NORMAL UNIQUE	VPS4B
DOWN	S12A3_HUMAN	21595033					P55017	NORMAL UNIQUE	SLC12A3
DOWN	VATA_HUMAN	21595033					P38606	NORMAL UNIQUE	ATP6V1A
DOWN	MITD1_HUMAN	21595033					Q8WV92	NORMAL UNIQUE	MITD1
DOWN	TS101_HUMAN	21595033					Q99816	NORMAL UNIQUE	TSG101
UP	HBB_HUMAN	21595033					P68871	IGAN UNIQUE	HBB
DOWN	CAH2_HUMAN	21595033					P00918	NORMAL UNIQUE	CA2
DOWN	RAB14_HUMAN	21595033					P61106	NORMAL UNIQUE	RAB14
DOWN	CHM4B_HUMAN	21595033					Q9H444	NORMAL UNIQUE	CHMP4B
DOWN	1433G_HUMAN	21595033					P61981	NORMAL UNIQUE	YWHAG
DOWN	HS71L_HUMAN	21595033					P34931	NORMAL UNIQUE	HSPA1L
DOWN	EHD4_HUMAN	21595033					Q9H223	NORMAL UNIQUE	EHD4
UP	TRFE_HUMAN	21595033					P02787	IGAN UNIQUE	TF
DOWN	VP37B_HUMAN	21595033					Q9H9H4	NORMAL UNIQUE	VPS37B
DOWN	RAB5C_HUMAN	21595033					P51148	NORMAL UNIQUE	RAB5C
DOWN	AQP2_HUMAN	21595033					P41181	NORMAL UNIQUE	AQP2
DOWN	SDCB1_HUMAN	21595033	0.255224	-1.97016			O00560	DOWN	SDCBP
DOWN	ANXA6_HUMAN	21595033					P08133	NORMAL UNIQUE	ANXA6
DOWN	RAB3A_HUMAN	21595033					P20336	NORMAL UNIQUE	RAB3A
DOWN	1433E_HUMAN	21595033					P62258	NORMAL UNIQUE	YWHAE
DOWN	PDC6I_HUMAN	21595033	0.0636429	-3.97386			Q8WUM4	DOWN	PDCD6IP
UP	ALBU_HUMAN	21595033	3.4344	1.78006			P02768	UP	ALB
DOWN	EHD1_HUMAN	21595033					Q9H4M9	NORMAL UNIQUE	EHD1
DOWN	1433T_HUMAN	21595033					P27348	NORMAL UNIQUE	YWHAQ
DOWN	RAB8B_HUMAN	21595033					Q92930	NORMAL UNIQUE	RAB8B
DOWN	ACE_HUMAN	21595033					P12821	NORMAL UNIQUE	ACE
UP	CERU_HUMAN	21595033					P00450	IGAN UNIQUE	CP
DOWN	ANXA1_HUMAN	21595033					P04083	NORMAL UNIQUE	ANXA1
DOWN	RB27B_HUMAN	21595033					O00194	NORMAL UNIQUE	RAB27B
DOWN	MDR1_HUMAN	21595033					P08183	NORMAL UNIQUE	ABCB1
DOWN	MYH9_HUMAN	21595033					P35579	NORMAL UNIQUE	MYH9
DOWN	VTA1_HUMAN	21595033					Q9NP79	NORMAL UNIQUE	VTA1
DOWN	CHMP5_HUMAN	21595033					Q9NZZ3	NORMAL UNIQUE	CHMP5
DOWN	HSP76_HUMAN	21595033					P17066	NORMAL UNIQUE	HSPA6
DOWN	RAP1A_HUMAN	21595033					P62834	NORMAL UNIQUE	RAP1A
UP	HBD_HUMAN	21595033					P02042	IGAN UNIQUE	HBD
DOWN	EGF_HUMAN	21595033					P01133	NORMAL UNIQUE	EGF
DOWN	ACTG_HUMAN	21595033					P63261	NORMAL UNIQUE	ACTG1
UP	COMA1_HUMAN	21595033					Q8NFW1	IGAN UNIQUE	COL22A1
UP	CO4A4_HUMAN	21595033					P53420	IGAN UNIQUE	COL4A4
UP	COBA2_HUMAN	21595033					P13942	IGAN UNIQUE	COL11A2
UP	COBA1_HUMAN	21595033					P12107	IGAN UNIQUE	COL11A1
UP	COHA1_HUMAN	21595033					Q9UMD9	IGAN UNIQUE	COL17A1
DOWN	IDHC_HUMAN	21595033					O75874	NORMAL UNIQUE	IDH1
DOWN	GNA11_HUMAN	21595033					P29992	NORMAL UNIQUE	GNA11
DOWN	KIF12_HUMAN	21595033					Q96FN5	NORMAL UNIQUE	KIF12
DOWN	CHM1B_HUMAN	21595033	0.115108	-3.11895			Q7LBR1	DOWN	CHMP1B
DOWN	UPK2_HUMAN	21595033					O00526	NORMAL UNIQUE	UPK2
UP	CO6A1_HUMAN	21595033					P12109	IGAN UNIQUE	COL6A1
DOWN	CN37_HUMAN	21595033					P09543	NORMAL UNIQUE	CNP
DOWN	KCRB_HUMAN	21595033					P12277	NORMAL UNIQUE	CKB
UP	G3PT_HUMAN	21595033					O14556	IGAN UNIQUE	GAPDHS
DOWN	ANAG_HUMAN	21595033					P54802	NORMAL UNIQUE	NAGLU
UP	COFA1_HUMAN	21595033					P39059	IGAN UNIQUE	COL15A1
DOWN	K1C9_HUMAN	21595033					P35527	NORMAL UNIQUE	KRT9
DOWN	K22E_HUMAN	21595033	0.145323	-2.78267			P35908	DOWN	KRT2
DOWN	ITM2B_HUMAN	21595033					Q9Y287	NORMAL UNIQUE	ITM2B
UP	I17RE_HUMAN	21595033					Q8NFR9	IGAN UNIQUE	IL17RE
UP	ACTB_HUMAN	21595033					P60709	IGAN UNIQUE	ACTB
DOWN	SCRB2_HUMAN	21595033					Q14108	NORMAL UNIQUE	SCARB2
DOWN	LAMP1_HUMAN	21595033					P11279	NORMAL UNIQUE	LAMP1
DOWN	DHSO_HUMAN	21595033					Q00796	NORMAL UNIQUE	SORD
DOWN	GSTP1_HUMAN	21595033					P09211	NORMAL UNIQUE	GSTP1
DOWN	PLAK_HUMAN	21595033					P14923	NORMAL UNIQUE	JUP
DOWN	ACTS_HUMAN	21595033	0.0332939	-4.9086			P68133	DOWN	ACTA1
DOWN	TBA1C_HUMAN	21595033					Q9BQE3	NORMAL UNIQUE	TUBA1C
DOWN	COF1_HUMAN	21595033					P23528	NORMAL UNIQUE	CFL1
DOWN	IST1_HUMAN	21595033	0.442714	-1.17555			P53990	DOWN	IST1
DOWN	BASP1_HUMAN	21595033					P80723	NORMAL UNIQUE	BASP1
DOWN	ALDOB_HUMAN	21595033					P05062	NORMAL UNIQUE	ALDOB
DOWN	LDHB_HUMAN	21595033					P07195	NORMAL UNIQUE	LDHB
DOWN	ENOA_HUMAN	21595033					P06733	NORMAL UNIQUE	ENO1
DOWN	PGK1_HUMAN	21595033					P00558	NORMAL UNIQUE	PGK1
DOWN	TPIS_HUMAN	21595033					P60174	NORMAL UNIQUE	TPI1
DOWN	G3P_HUMAN	21595033					P04406	NORMAL UNIQUE	GAPDH
DOWN	EPS8_HUMAN	21595033					Q12929	NORMAL UNIQUE	EPS8
DOWN	RAI3_HUMAN	21595033					Q8NFJ5	NORMAL UNIQUE	GPRC5A
DOWN	GNAI2_HUMAN	21595033					P04899	NORMAL UNIQUE	GNAI2
DOWN	PROM1_HUMAN	21595033	0.192958	-2.37364			O43490	DOWN	PROM1
DOWN	IPSP_HUMAN	21595033					P05154	NORMAL UNIQUE	SERPINA5
DOWN	GNAI1_HUMAN	21595033					P63096	NORMAL UNIQUE	GNAI1
DOWN	GBB1_HUMAN	21595033					P62873	NORMAL UNIQUE	GNB1
UP	A1AT_HUMAN	21595033					P01009	IGAN UNIQUE	SERPINA1
DOWN	PROM2_HUMAN	21595033					Q8N271	NORMAL UNIQUE	PROM2
DOWN	GPC5B_HUMAN	21595033					Q9NZH0	NORMAL UNIQUE	GPRC5B
DOWN	CBR1_HUMAN	21595033					P16152	NORMAL UNIQUE	CBR1
DOWN	BGAL_HUMAN	21595033					P16278	NORMAL UNIQUE	GLB1
DOWN	GBB2_HUMAN	21595033					P62879	NORMAL UNIQUE	GNB2
DOWN	STOM_HUMAN	21595033					P27105	NORMAL UNIQUE	STOM
DOWN	TGM4_HUMAN	21595033					P49221	NORMAL UNIQUE	TGM4
DOWN	EF1A1_HUMAN	21595033					P68104	NORMAL UNIQUE	EEF1A1
DOWN	ES8L2_HUMAN	21595033					Q9H6S3	NORMAL UNIQUE	EPS8L2
DOWN	PPAP_HUMAN	21595033					P15309	NORMAL UNIQUE	ACPP
DOWN	BROX_HUMAN	21595033					Q5VW32	NORMAL UNIQUE	BROX
DOWN	FLOT1_HUMAN	21595033					O75955	NORMAL UNIQUE	FLOT1
DOWN	IGHA2_HUMAN	21595033					P01877	NORMAL UNIQUE	IGHA2
DOWN	EZRI_HUMAN	21595033					P15311	NORMAL UNIQUE	EZR
DOWN	SIM24_HUMAN	21595033					O75264	NORMAL UNIQUE	SMIM24
DOWN	POTEF_HUMAN	21595033					A5A3E0	NORMAL UNIQUE	POTEF
UP	AOC1_HUMAN	25957429	1.97959	0.870451	<0.05		P19801	AOC1_HUMAN	AOC1

## Sheet: Table S1. Datasets
Supplementary Table S1. List of proteins extracted from 9 urinary proteomics manuscripts and used for data integration. Proteins CO6A1_HUMAN, CYTC_HUMAN, DPP4_HUMAN, UROM_HUMAN were excluded from the analysis due to inconsistent regulation among datasets.
Inconistent regulation	CO6A1_HUMAN	CYTC_HUMAN	DPP4_HUMAN	UROM_HUMAN
PMID	UniprotID	Regulation	p-value	p-value calculation method	Log2FC	FoldChange	Validation	Validation p-value
21595033	1433E_HUMAN	DOWN	0.00274043	integrative statistical testing	-		-	-
21595033	1433G_HUMAN	DOWN	0.000187774	integrative statistical testing	-	-	-	-
21595033	1433T_HUMAN	DOWN	0.00897771	integrative statistical testing	-	-	-	-
21595033	A1AT_HUMAN	UP	0.0311842	integrative statistical testing	-	-	Y	p <0.05
21595033	A2MG_HUMAN	UP	0.00164815	integrative statistical testing	-	-	-	-
21595033	ACE_HUMAN	DOWN	0.0247109	integrative statistical testing	-	-	-	-
21595033	ACTB_HUMAN	UP	0.0100139	integrative statistical testing	-	-	-	-
21595033	ACTG_HUMAN	DOWN	1.06023e-05	integrative statistical testing	-	-	-	-
21595033	ACTS_HUMAN	DOWN	0.0348129	integrative statistical testing	-4.9086	0.0332939	-	-
21595033	ALBU_HUMAN	UP	0.00442183	integrative statistical testing	1.78006	3.4344	-	-
21595033	ALDOB_HUMAN	DOWN	1.906e-05	integrative statistical testing	-	-	-	-
21595033	AMPE_HUMAN	DOWN	0.000994972	integrative statistical testing	-	-	-	-
21595033	AMPN_HUMAN	DOWN	3.57611e-05	integrative statistical testing	-3.01263	0.12391	Y	p <0.05
21595033	ANAG_HUMAN	DOWN	0.00167302	integrative statistical testing	-	-	-	-
21595033	ANXA1_HUMAN	DOWN	0.0263058	integrative statistical testing	-	-	-	-
21595033	ANXA6_HUMAN	DOWN	0.00193597	integrative statistical testing	-	-	-	-
21595033	APOD_HUMAN	DOWN	5.39395e-08	integrative statistical testing	-	-	-	-
21595033	AQP2_HUMAN	DOWN	0.000730675	integrative statistical testing	-	-	-	-
21595033	BASP1_HUMAN	DOWN	0.000222827	integrative statistical testing	-	-	-	-
21595033	BGAL_HUMAN	DOWN	0.0396865	integrative statistical testing	-	-	-	-
21595033	BROX_HUMAN	DOWN	4.32721e-05	integrative statistical testing	-	-	-	-
21595033	CAH2_HUMAN	DOWN	6.45756e-05	integrative statistical testing	-	-	-	-
21595033	CBR1_HUMAN	DOWN	0.0340791	integrative statistical testing	-	-	-	-
21595033	CERU_HUMAN	UP	0.0252101	integrative statistical testing	-	-	Y	p <0.05
21595033	CHM1B_HUMAN	DOWN	0.000161053	integrative statistical testing	-3.11895	0.115108	-	-
21595033	CHM4B_HUMAN	DOWN	9.83533e-05	integrative statistical testing	-	-	-	-
21595033	CHMP5_HUMAN	DOWN	0.0398988	integrative statistical testing	-	-	-	-
21595033	CN37_HUMAN	DOWN	0.000859116	integrative statistical testing	-	-	-	-
21595033	CNDP2_HUMAN	DOWN	0.00102556	integrative statistical testing	-	-	-	-
21595033	CO4A4_HUMAN	UP	0.000366247	integrative statistical testing	-	-	-	-
21595033	CO6A1_HUMAN	UP	0.000789172	integrative statistical testing	-	-	-	-
21595033	COBA1_HUMAN	UP	0.00775997	integrative statistical testing	-	-	-	-
21595033	COBA2_HUMAN	UP	0.00775997	integrative statistical testing	-	-	-	-
21595033	COF1_HUMAN	DOWN	0.046807	integrative statistical testing	-	-	-	-
21595033	COFA1_HUMAN	UP	0.00167554	integrative statistical testing	-	-	-	-
21595033	COHA1_HUMAN	UP	0.0120445	integrative statistical testing	-	-	-	-
21595033	COMA1_HUMAN	UP	0.000366247	integrative statistical testing	-	-	-	-
21595033	CYBR1_HUMAN	DOWN	6.4823e-06	integrative statistical testing	-	-	-	-
21595033	DHSO_HUMAN	DOWN	0.0266167	integrative statistical testing	-	-	-	-
21595033	DPEP1_HUMAN	DOWN	0.000108502	integrative statistical testing	-	-	-	-
21595033	DPP4_HUMAN	DOWN	2.8925e-07	integrative statistical testing	-	-	-	-
21595033	EF1A1_HUMAN	DOWN	0.0053724	integrative statistical testing	-	-	-	-
21595033	EGF_HUMAN	DOWN	1.43059e-06	integrative statistical testing	-	-	-	-
21595033	EHD1_HUMAN	DOWN	0.004631	integrative statistical testing	-	-	-	-
21595033	EHD4_HUMAN	DOWN	0.000219555	integrative statistical testing	-	-	-	-
21595033	ENOA_HUMAN	DOWN	0.000199538	integrative statistical testing	-	-	-	-
21595033	EPS8_HUMAN	DOWN	0.000287808	integrative statistical testing	-	-	-	-
21595033	ES8L2_HUMAN	DOWN	5.86511e-07	integrative statistical testing	-	-	-	-
21595033	EZRI_HUMAN	DOWN	0.0258385	integrative statistical testing	-	-	-	-
21595033	FLOT1_HUMAN	DOWN	0.00184457	integrative statistical testing	-	-	-	-
21595033	G3P_HUMAN	DOWN	0.0319139	integrative statistical testing	-	-	-	-
21595033	G3PT_HUMAN	UP	0.00112181	integrative statistical testing	-	-	-	-
21595033	GBB1_HUMAN	DOWN	0.0303157	integrative statistical testing	-	-	-	-
21595033	GBB2_HUMAN	DOWN	0.045726	integrative statistical testing	-	-	-	-
21595033	GGT1_HUMAN	DOWN	6.96422e-05	integrative statistical testing	-	-	-	-
21595033	GNA11_HUMAN	DOWN	4.53112e-05	integrative statistical testing	-	-	-	-
21595033	GNAI1_HUMAN	DOWN	0.00428688	integrative statistical testing	-	-	-	-
21595033	GNAI2_HUMAN	DOWN	0.000508617	integrative statistical testing	-	-	-	-
21595033	GPC5B_HUMAN	DOWN	0.0331817	integrative statistical testing	-	-	-	-
21595033	GSTP1_HUMAN	DOWN	0.0293251	integrative statistical testing	-	-	-	-
21595033	HBB_HUMAN	UP	6.34306e-05	integrative statistical testing	-	-	-	-
21595033	HBD_HUMAN	UP	0.0438683	integrative statistical testing	-	-	-	-
21595033	HS71L_HUMAN	DOWN	0.000198119	integrative statistical testing	-	-	-	-
21595033	HSP76_HUMAN	DOWN	0.0408071	integrative statistical testing	-	-	-	-
21595033	HV303_HUMAN	UP	0.000844958	integrative statistical testing	-	-	-	-
21595033	I17RE_HUMAN	UP	0.000766067	integrative statistical testing	-	-	-	-
21595033	IC1_HUMAN	DOWN	0.0267379	integrative statistical testing	-	-	-	-
21595033	IDHC_HUMAN	DOWN	3.89381e-05	integrative statistical testing	-	-	-	-
21595033	IGHA2_HUMAN	DOWN	0.00215425	integrative statistical testing	-	-	-	-
21595033	IGHG3_HUMAN	UP	0.0142484	integrative statistical testing	-	-	-	-
21595033	IGHG4_HUMAN	UP	0.0158883	integrative statistical testing	-	-	-	-
21595033	IPSP_HUMAN	DOWN	0.000953468	integrative statistical testing	-	-	-	-
21595033	IST1_HUMAN	DOWN	4.4552e-07	integrative statistical testing	-1.17555	0.442714	-	-
21595033	ITM2B_HUMAN	DOWN	0.0094183	integrative statistical testing	-	-	-	-
21595033	K1C9_HUMAN	DOWN	0.00199581	integrative statistical testing	-	-	-	-
21595033	K22E_HUMAN	DOWN	0.00861959	integrative statistical testing	-2.78267	0.145323	-	-
21595033	K2C1_HUMAN	DOWN	0.00657762	integrative statistical testing	-1.14805	0.451235	-	-
21595033	KCRB_HUMAN	DOWN	0.00105198	integrative statistical testing	-	-	-	-
21595033	KIF12_HUMAN	DOWN	6.144e-05	integrative statistical testing	-	-	-	-
21595033	LAMP1_HUMAN	DOWN	0.0257554	integrative statistical testing	-	-	-	-
21595033	LDHB_HUMAN	DOWN	3.42591e-05	integrative statistical testing	-	-	-	-
21595033	LEG4_HUMAN	UP	0.000411292	integrative statistical testing	-	-	-	-
21595033	LG3BP_HUMAN	DOWN	0.00110496	integrative statistical testing	-2.25942	0.208856	-	-
21595033	LRP2_HUMAN	DOWN	8.59331e-07	integrative statistical testing	-	-	-	-
21595033	MASP2_HUMAN	DOWN	0.0288122	integrative statistical testing	-	-	-	-
21595033	MDR1_HUMAN	DOWN	0.0297695	integrative statistical testing	-	-	-	-
21595033	MITD1_HUMAN	DOWN	2.5238e-05	integrative statistical testing	-	-	-	-
21595033	MYH9_HUMAN	DOWN	0.0310747	integrative statistical testing	-	-	-	-
21595033	NAPSA_HUMAN	DOWN	0.0288776	integrative statistical testing	-	-	-	-
21595033	NEP_HUMAN	DOWN	0.000130527	integrative statistical testing	-	-	-	-
21595033	PDC6I_HUMAN	DOWN	0.00377277	integrative statistical testing	-3.97386	0.0636429	-	-
21595033	PGK1_HUMAN	DOWN	0.00165057	integrative statistical testing	-	-	-	-
21595033	PIGR_HUMAN	DOWN	0.000222403	integrative statistical testing	-0.207901	0.865796	-	-
21595033	PLAK_HUMAN	DOWN	0.0298225	integrative statistical testing	-	-	-	-
21595033	POTEF_HUMAN	DOWN	0.0343693	integrative statistical testing	-	-	-	-
21595033	PPAP_HUMAN	DOWN	2.43571e-05	integrative statistical testing	-	-	-	-
21595033	PROM1_HUMAN	DOWN	0.000586659	integrative statistical testing	-2.37364	0.192958	-	-
21595033	PROM2_HUMAN	DOWN	0.0324023	integrative statistical testing	-	-	-	-
21595033	RAB10_HUMAN	DOWN	5.56882e-07	integrative statistical testing	-	-	-	-
21595033	RAB14_HUMAN	DOWN	6.48155e-05	integrative statistical testing	-	-	-	-
21595033	RAB3A_HUMAN	DOWN	0.00243783	integrative statistical testing	-	-	-	-
21595033	RAB5C_HUMAN	DOWN	0.000632675	integrative statistical testing	-	-	-	-
21595033	RAB8B_HUMAN	DOWN	0.0180753	integrative statistical testing	-	-	-	-
21595033	RAI3_HUMAN	DOWN	0.000458943	integrative statistical testing	-	-	-	-
21595033	RAP1A_HUMAN	DOWN	0.0414088	integrative statistical testing	-	-	-	-
21595033	RB27B_HUMAN	DOWN	0.0274878	integrative statistical testing	-	-	-	-
21595033	S12A3_HUMAN	DOWN	1.47515e-05	integrative statistical testing	-	-	-	-
21595033	SCRB2_HUMAN	DOWN	0.0219882	integrative statistical testing	-	-	-	-
21595033	SDCB1_HUMAN	DOWN	0.00136709	integrative statistical testing	-1.97016	0.255224	-	-
21595033	SIM24_HUMAN	DOWN	0.0273791	integrative statistical testing	-	-	-	-
21595033	STOM_HUMAN	DOWN	1.02997e-06	integrative statistical testing	-	-	-	-
21595033	TBA1C_HUMAN	DOWN	0.0377567	integrative statistical testing	-	-	-	-
21595033	TGM4_HUMAN	DOWN	0.000131841	integrative statistical testing	-	-	-	-
21595033	TPIS_HUMAN	DOWN	0.00228283	integrative statistical testing	-	-	-	-
21595033	TRFE_HUMAN	UP	0.000346869	integrative statistical testing	-	-	-	-
21595033	TS101_HUMAN	DOWN	2.89451e-05	integrative statistical testing	-	-	-	-
21595033	UPK2_HUMAN	DOWN	0.000523421	integrative statistical testing	-	-	-	-
21595033	UROM_HUMAN	UP	0.00763975	integrative statistical testing	1.45554	2.7426	-	-
21595033	VASN_HUMAN	DOWN	0.00140333	integrative statistical testing	-	-	Y	p <0.05
21595033	VATA_HUMAN	DOWN	2.21363e-05	integrative statistical testing	-	-	-	-
21595033	VP37B_HUMAN	DOWN	0.000361287	integrative statistical testing	-	-	-	-
21595033	VPS4B_HUMAN	DOWN	8.34436e-06	integrative statistical testing	-	-	-	-
21595033	VTA1_HUMAN	DOWN	0.032958	integrative statistical testing	-	-	-	-
21595033	XPP2_HUMAN	DOWN	0.00125101	integrative statistical testing	-	-	-	-
16372274	1A25_HUMAN	UP	not available	no p-value specified, coefficient of variation (CV) of spot volume ranging from 3 to 35 % provided	-	-	-	-
16372274	2ABA_HUMAN	DOWN	not available	no p-value specified, coefficient of variation (CV) of spot volume ranging from 3 to 35 % provided	-	-	-	-
16372274	ALBU_HUMAN	UP	not available	no p-value specified, coefficient of variation (CV) of spot volume ranging from 3 to 35 % provided	-	-	-	-
16372274	ALDOC_HUMAN	UP	not available	no p-value specified, coefficient of variation (CV) of spot volume ranging from 3 to 35 % provided	-	-	-	-
16372274	AMBP_HUMAN	DOWN	not available	no p-value specified, coefficient of variation (CV) of spot volume ranging from 3 to 35 % provided	-	-	-	-
16372274	AMYP_HUMAN	DOWN	not available	no p-value specified, coefficient of variation (CV) of spot volume ranging from 3 to 35 % provided	-	-	-	-
16372274	APOC4_HUMAN	DOWN	not available	no p-value specified, coefficient of variation (CV) of spot volume ranging from 3 to 35 % provided	-	-	-	-
16372274	ARHG7_HUMAN	DOWN	not available	no p-value specified, coefficient of variation (CV) of spot volume ranging from 3 to 35 % provided	-	-	-	-
16372274	ASB13_HUMAN	DOWN	not available	no p-value specified, coefficient of variation (CV) of spot volume ranging from 3 to 35 % provided	-	-	-	-
16372274	CATB_HUMAN	DOWN	not available	no p-value specified, coefficient of variation (CV) of spot volume ranging from 3 to 35 % provided	-	-	-	-
16372274	CLH2_HUMAN	UP	not available	no p-value specified, coefficient of variation (CV) of spot volume ranging from 3 to 35 % provided	-	-	-	-
16372274	CNN3_HUMAN	DOWN	not available	no p-value specified, coefficient of variation (CV) of spot volume ranging from 3 to 35 % provided	-	-	-	-
16372274	CO4A4_HUMAN	UP	not available	no p-value specified, coefficient of variation (CV) of spot volume ranging from 3 to 35 % provided	-	-	-	-
16372274	CTND2_HUMAN	DOWN	not available	no p-value specified, coefficient of variation (CV) of spot volume ranging from 3 to 35 % provided	-	-	-	-
16372274	DPOD4_HUMAN	DOWN	not available	no p-value specified, coefficient of variation (CV) of spot volume ranging from 3 to 35 % provided	-	-	-	-
16372274	DPYL1_HUMAN	DOWN	not available	no p-value specified, coefficient of variation (CV) of spot volume ranging from 3 to 35 % provided	-	-	-	-
16372274	EXOS3_HUMAN	DOWN	not available	no p-value specified, coefficient of variation (CV) of spot volume ranging from 3 to 35 % provided	-	-	-	-
16372274	GRAP2_HUMAN	DOWN	not available	no p-value specified, coefficient of variation (CV) of spot volume ranging from 3 to 35 % provided	-	-	-	-
16372274	HBA_HUMAN	UP	not available	no p-value specified, coefficient of variation (CV) of spot volume ranging from 3 to 35 % provided	-	-	-	-
16372274	HBB_HUMAN	UP	not available	no p-value specified, coefficient of variation (CV) of spot volume ranging from 3 to 35 % provided	-	-	-	-
16372274	HBE_HUMAN	DOWN	not available	no p-value specified, coefficient of variation (CV) of spot volume ranging from 3 to 35 % provided	-	-	-	-
16372274	HV106_HUMAN	DOWN	not available	no p-value specified, coefficient of variation (CV) of spot volume ranging from 3 to 35 % provided	-	-	-	-
16372274	IF2B_HUMAN	DOWN	not available	no p-value specified, coefficient of variation (CV) of spot volume ranging from 3 to 35 % provided	-	-	-	-
16372274	INSR_HUMAN	UP	not available	no p-value specified, coefficient of variation (CV) of spot volume ranging from 3 to 35 % provided	-	-	-	-
16372274	KAD5_HUMAN	DOWN	not available	no p-value specified, coefficient of variation (CV) of spot volume ranging from 3 to 35 % provided	-	-	-	-
16372274	KBTB3_HUMAN	UP	not available	no p-value specified, coefficient of variation (CV) of spot volume ranging from 3 to 35 % provided	-	-	-	-
16372274	KNG1_HUMAN	DOWN	not available	no p-value specified, coefficient of variation (CV) of spot volume ranging from 3 to 35 % provided	-	-	-	-
16372274	MACF1_HUMAN	UP	not available	no p-value specified, coefficient of variation (CV) of spot volume ranging from 3 to 35 % provided	-	-	-	-
16372274	MK03_HUMAN	DOWN	not available	no p-value specified, coefficient of variation (CV) of spot volume ranging from 3 to 35 % provided	-	-	-	-
16372274	MYH8_HUMAN	DOWN	not available	no p-value specified, coefficient of variation (CV) of spot volume ranging from 3 to 35 % provided	-	-	-	-
16372274	NDUS3_HUMAN	UP	not available	no p-value specified, coefficient of variation (CV) of spot volume ranging from 3 to 35 % provided	-	-	-	-
16372274	NU107_HUMAN	DOWN	not available	no p-value specified, coefficient of variation (CV) of spot volume ranging from 3 to 35 % provided	-	-	-	-
16372274	OLIG2_HUMAN	DOWN	not available	no p-value specified, coefficient of variation (CV) of spot volume ranging from 3 to 35 % provided	-	-	-	-
16372274	P55G_HUMAN	DOWN	not available	no p-value specified, coefficient of variation (CV) of spot volume ranging from 3 to 35 % provided	-	-	-	-
16372274	PDE2A_HUMAN	DOWN	not available	no p-value specified, coefficient of variation (CV) of spot volume ranging from 3 to 35 % provided	-	-	-	-
16372274	PMM2_HUMAN	UP	not available	no p-value specified, coefficient of variation (CV) of spot volume ranging from 3 to 35 % provided	-	-	-	-
16372274	PPARD_HUMAN	UP	not available	no p-value specified, coefficient of variation (CV) of spot volume ranging from 3 to 35 % provided	-	-	-	-
16372274	PUR6_HUMAN	DOWN	not available	no p-value specified, coefficient of variation (CV) of spot volume ranging from 3 to 35 % provided	-	-	-	-
16372274	RAB35_HUMAN	DOWN	not available	no p-value specified, coefficient of variation (CV) of spot volume ranging from 3 to 35 % provided	-	-	-	-
16372274	RCL1_HUMAN	UP	not available	no p-value specified, coefficient of variation (CV) of spot volume ranging from 3 to 35 % provided	-	-	-	-
16372274	RHES_HUMAN	UP	not available	no p-value specified, coefficient of variation (CV) of spot volume ranging from 3 to 35 % provided	-	-	-	-
16372274	S1A7A_HUMAN	DOWN	not available	no p-value specified, coefficient of variation (CV) of spot volume ranging from 3 to 35 % provided	-	-	-	-
16372274	SFXN1_HUMAN	DOWN	not available	no p-value specified, coefficient of variation (CV) of spot volume ranging from 3 to 35 % provided	-	-	-	-
16372274	SIPA1_HUMAN	UP	not available	no p-value specified, coefficient of variation (CV) of spot volume ranging from 3 to 35 % provided	-	-	-	-
16372274	SLMO2_HUMAN	DOWN	not available	no p-value specified, coefficient of variation (CV) of spot volume ranging from 3 to 35 % provided	-	-	-	-
16372274	SODE_HUMAN	UP	not available	no p-value specified, coefficient of variation (CV) of spot volume ranging from 3 to 35 % provided	-	-	-	-
16372274	SPAST_HUMAN	UP	not available	no p-value specified, coefficient of variation (CV) of spot volume ranging from 3 to 35 % provided	-	-	-	-
16372274	SYEP_HUMAN	UP	not available	no p-value specified, coefficient of variation (CV) of spot volume ranging from 3 to 35 % provided	-	-	-	-
16372274	SYNE2_HUMAN	UP	not available	no p-value specified, coefficient of variation (CV) of spot volume ranging from 3 to 35 % provided	-	-	-	-
16372274	TCPQ_HUMAN	UP	not available	no p-value specified, coefficient of variation (CV) of spot volume ranging from 3 to 35 % provided	-	-	-	-
16372274	TNAP3_HUMAN	DOWN	not available	no p-value specified, coefficient of variation (CV) of spot volume ranging from 3 to 35 % provided	-	-	-	-
16372274	TRFE_HUMAN	UP	not available	no p-value specified, coefficient of variation (CV) of spot volume ranging from 3 to 35 % provided	-	-	-	-
16372274	TRXR1_HUMAN	DOWN	not available	no p-value specified, coefficient of variation (CV) of spot volume ranging from 3 to 35 % provided	-	-	-	-
16372274	VTI1B_HUMAN	DOWN	not available	no p-value specified, coefficient of variation (CV) of spot volume ranging from 3 to 35 % provided	-	-	-	-
16372274	Z324A_HUMAN	DOWN	not available	no p-value specified, coefficient of variation (CV) of spot volume ranging from 3 to 35 % provided	-	-	-	-
16372274	ZA2G_HUMAN	UP	not available	no p-value specified, coefficient of variation (CV) of spot volume ranging from 3 to 35 % provided	-	-	-	-
16372274	ZN155_HUMAN	DOWN	not available	no p-value specified, coefficient of variation (CV) of spot volume ranging from 3 to 35 % provided	-	-	-	-
16372274	ZN160_HUMAN	UP	not available	no p-value specified, coefficient of variation (CV) of spot volume ranging from 3 to 35 % provided	-	-	-	-
16372274	ZN221_HUMAN	DOWN	not available	no p-value specified, coefficient of variation (CV) of spot volume ranging from 3 to 35 % provided	-	-	-	-
17242005	A1AT_HUMAN	UP	not available	no p-values available, Normalized spot volume ratio median and range are provided	3.1	1.63227	-	-
17242005	ALBU_HUMAN	UP	not available	no p-values available, Normalized spot volume ratio median and range are provided	4.3	2.10434	Y	<0.0001
17242005	AMBP_HUMAN	DOWN	not available	no p-values available, Normalized spot volume ratio median and range are provided	0.16	-2.64386	Y	<0.0001
17242005	CAH1_HUMAN	UP	not available	no p-values available, Normalized spot volume ratio median and range are provided	3.3	1.72247	-	-
17242005	CYTC_HUMAN	UP	not available	no p-values available, Normalized spot volume ratio median and range are provided	5.4	2.43296	-	-
17242005	HBA_HUMAN	UP	not available	no p-values available, Normalized spot volume ratio median and range are provided	10.9	3.44626	-	-
17242005	HBB_HUMAN	UP	not available	no p-values available, Normalized spot volume ratio median and range are provided	5.7	2.51096	-	-
17242005	RET4_HUMAN	UP	not available	no p-values available, Normalized spot volume ratio median and range are provided	4.2	2.07039	-	-
17242005	TRFE_HUMAN	UP	not available	no p-values available, Normalized spot volume ratio median and range are provided	7.2	2.848	Y	<0.0001
17242005	ZA2G_HUMAN	UP	not available	no p-values available, Normalized spot volume ratio median and range are provided	4.2	2.07039	-	-
18095357	A1AT_HUMAN	UP	0.0008	p-value - Mann–Whitney U-test	8.33	3.05832	-	-
18095357	ALBU_HUMAN	UP	0.0003	p-value - Mann–Whitney U-test	11.46	3.51854	-	-
18095357	AMBP_HUMAN	DOWN	0.0005	p-value - Mann–Whitney U-test	0.24	-2.05889	-	-
18095357	CD59_HUMAN	DOWN	0.0001	p-value - Mann–Whitney U-test	0.0012	-9.70275	-	-
18095357	ITIH4_HUMAN	DOWN	0.0057	p-value - Mann–Whitney U-test	0.3	-1.73697	-	-
18095357	KNG1_HUMAN	DOWN	0.007	p-value - Mann–Whitney U-test	0.05	-4.32193	Y	0.0001
18095357	PGBM_HUMAN	DOWN	0.0001	p-value - Mann–Whitney U-test	0.2	-2.32193	-	-
18095357	TTHY_HUMAN	UP	0.0024	p-value - Mann–Whitney U-test	3.8	1.926	-	-
23161552	A1AT_HUMAN	UP	not available	3 fold change threshold	-	-	-	-
23161552	A1BG_HUMAN	UP	not available	3 fold change threshold	-	-	-	-
23161552	ALBU_HUMAN	UP	not available	3 fold change threshold	-	-	-	-
23161552	PGBM_HUMAN	DOWN	not available	3 fold change threshold	-	-	Y	p < 0.0001
23577616	A1AT_HUMAN	UP	0.001	Mann–Whitney U-test, a two-tailed p-value of <0.05 was considered to be statistically significant, SPSS.	12.3	3.62	-	-
23577616	A1AT_HUMAN	UP	< 0.001	Mann–Whitney U-test, a two-tailed p-value of <0.05 was considered to be statistically significant, SPSS.	809	9.66	-	-
23577616	A1AT_HUMAN	UP	< 0.001	Mann–Whitney U-test, a two-tailed p-value of <0.05 was considered to be statistically significant, SPSS.	1520.15	10.57	-	-
23577616	B2MG_HUMAN	DOWN	0.001	Mann–Whitney U-test, a two-tailed p-value of <0.05 was considered to be statistically significant, SPSS.	0.82	-0.28	-	-
23577616	UROM_HUMAN	DOWN	< 0.001	Mann–Whitney U-test, a two-tailed p-value of <0.05 was considered to be statistically significant, SPSS.	0.86	-0.21	-	-
23577616	UROM_HUMAN	DOWN	< 0.001	Mann–Whitney U-test, a two-tailed p-value of <0.05 was considered to be statistically significant, SPSS.	0.94	-0.09	-	-
23599406	IGKC_HUMAN	DOWN	< 0.0001	Mann–Whitney U test	0.0384733	-4.7	Y	p<0.001
23599406	PGBM_HUMAN	DOWN	< 0.0001	Mann–Whitney U test	0.176777	-2.5	Y	p<0.001
24938435	A1AT_HUMAN	UP	7e-05	Statistical significance assessed by an in‑house program, Diffprot (PMID:22641154); p-values were adjusted for multiple testing using a false discovery rate‑controlling procedure	6.86	2.77821	-	-
24938435	A2MG_HUMAN	UP	7e-05	Statistical significance assessed by an in‑house program, Diffprot (PMID:22641154); p-values were adjusted for multiple testing using a false discovery rate‑controlling procedure	5.71	2.51349	-	-
24938435	AACT_HUMAN	UP	0.00041	Statistical significance assessed by an in‑house program, Diffprot (PMID:22641154); p-values were adjusted for multiple testing using a false discovery rate‑controlling procedure	2.55	1.3505	-	-
24938435	AFAM_HUMAN	UP	7e-05	Statistical significance assessed by an in‑house program, Diffprot (PMID:22641154); p-values were adjusted for multiple testing using a false discovery rate‑controlling procedure	7.71	2.94673	-	-
24938435	ALBU_HUMAN	UP	7e-05	Statistical significance assessed by an in‑house program, Diffprot (PMID:22641154); p-values were adjusted for multiple testing using a false discovery rate‑controlling procedure	7.52	2.91073	-	-
24938435	ANT3_HUMAN	UP	0.00968	Statistical significance assessed by an in‑house program, Diffprot (PMID:22641154); p-values were adjusted for multiple testing using a false discovery rate‑controlling procedure	3.7	1.88753	-	-
24938435	APOA1_HUMAN	UP	0.0192	Statistical significance assessed by an in‑house program, Diffprot (PMID:22641154); p-values were adjusted for multiple testing using a false discovery rate‑controlling procedure	2.92	1.54597	-	-
24938435	CAH1_HUMAN	UP	0.03499	Statistical significance assessed by an in‑house program, Diffprot (PMID:22641154); p-values were adjusted for multiple testing using a false discovery rate‑controlling procedure	2.94	1.55582	-	-
24938435	CERU_HUMAN	UP	7e-05	Statistical significance assessed by an in‑house program, Diffprot (PMID:22641154); p-values were adjusted for multiple testing using a false discovery rate‑controlling procedure	4.82	2.26903	-	-
24938435	CO3_HUMAN	UP	7e-05	Statistical significance assessed by an in‑house program, Diffprot (PMID:22641154); p-values were adjusted for multiple testing using a false discovery rate‑controlling procedure	3.74	1.90304	-	-
24938435	CO4A_HUMAN	UP	0.00254	Statistical significance assessed by an in‑house program, Diffprot (PMID:22641154); p-values were adjusted for multiple testing using a false discovery rate‑controlling procedure	2.47	1.30451	-	-
24938435	FINC_HUMAN	DOWN	0.01055	Statistical significance assessed by an in‑house program, Diffprot (PMID:22641154); p-values were adjusted for multiple testing using a false discovery rate‑controlling procedure	0.75	-0.415037	-	-
24938435	HPT_HUMAN	UP	7e-05	Statistical significance assessed by an in‑house program, Diffprot (PMID:22641154); p-values were adjusted for multiple testing using a false discovery rate‑controlling procedure	6.51	2.70266	-	-
24938435	IBP7_HUMAN	DOWN	0.02975	Statistical significance assessed by an in‑house program, Diffprot (PMID:22641154); p-values were adjusted for multiple testing using a false discovery rate‑controlling procedure	0.28	-1.8365	-	-
24938435	SAP_HUMAN	UP	0.04907	Statistical significance assessed by an in‑house program, Diffprot (PMID:22641154); p-values were adjusted for multiple testing using a false discovery rate‑controlling procedure	2.83	1.5008	-	-
24938435	THRB_HUMAN	UP	0.03499	Statistical significance assessed by an in‑house program, Diffprot (PMID:22641154); p-values were adjusted for multiple testing using a false discovery rate‑controlling procedure	6.59	2.72028	-	-
24938435	VTDB_HUMAN	UP	0.01001	Statistical significance assessed by an in‑house program, Diffprot (PMID:22641154); p-values were adjusted for multiple testing using a false discovery rate‑controlling procedure	2.95	1.56071	-	-
24938435	ZA2G_HUMAN	UP	7e-05	Statistical significance assessed by an in‑house program, Diffprot (PMID:22641154); p-values were adjusted for multiple testing using a false discovery rate‑controlling procedure	2.49	1.31615	-	-
25957429	6PGL_HUMAN	UP	not available	Multivariate statistical analysis was performed using SIMCA (SIMCA-p 13.0, Umetrics, Umeå, Sweden), fold change (≥ 1.5 fold) threshold applied, however no p-value specified, fold changes reported.	1.93294	0.950797	-	-
25957429	A1BG_HUMAN	UP	not available	Multivariate statistical analysis was performed using SIMCA (SIMCA-p 13.0, Umetrics, Umeå, Sweden), fold change (≥ 1.5 fold) threshold applied, however no p-value specified, fold changes reported.	5.58662	2.48198	-	-
25957429	A2AP_HUMAN	UP	not available	Multivariate statistical analysis was performed using SIMCA (SIMCA-p 13.0, Umetrics, Umeå, Sweden), fold change (≥ 1.5 fold) threshold applied, however no p-value specified, fold changes reported.	2.03463	1.02477	-	-
25957429	AGRIN_HUMAN	DOWN	not available	Multivariate statistical analysis was performed using SIMCA (SIMCA-p 13.0, Umetrics, Umeå, Sweden), fold change (≥ 1.5 fold) threshold applied, however no p-value specified, fold changes reported.	0.652236	-0.616535	-	-
25957429	ALS_HUMAN	DOWN	not available	Multivariate statistical analysis was performed using SIMCA (SIMCA-p 13.0, Umetrics, Umeå, Sweden), fold change (≥ 1.5 fold) threshold applied, however no p-value specified, fold changes reported.	0.43213	-1.21046	-	-
25957429	AMBP_HUMAN	DOWN	not available	Multivariate statistical analysis was performed using SIMCA (SIMCA-p 13.0, Umetrics, Umeå, Sweden), fold change (≥ 1.5 fold) threshold applied, however no p-value specified, fold changes reported.	0.422834	-1.24184	-	-
25957429	AOC1_HUMAN	UP	not available	Multivariate statistical analysis was performed using SIMCA (SIMCA-p 13.0, Umetrics, Umeå, Sweden), fold change (≥ 1.5 fold) threshold applied, however no p-value specified, fold changes reported.	1.97959	0.870451	-	-
25957429	APOA4_HUMAN	DOWN	not available	Multivariate statistical analysis was performed using SIMCA (SIMCA-p 13.0, Umetrics, Umeå, Sweden), fold change (≥ 1.5 fold) threshold applied, however no p-value specified, fold changes reported.	0.635313	-0.654461	-	-
25957429	APOD_HUMAN	DOWN	not available	Multivariate statistical analysis was performed using SIMCA (SIMCA-p 13.0, Umetrics, Umeå, Sweden), fold change (≥ 1.5 fold) threshold applied, however no p-value specified, fold changes reported.	0.146174	-2.77424	-	-
25957429	CADH1_HUMAN	DOWN	not available	Multivariate statistical analysis was performed using SIMCA (SIMCA-p 13.0, Umetrics, Umeå, Sweden), fold change (≥ 1.5 fold) threshold applied, however no p-value specified, fold changes reported.	0.389976	-1.35854	-	-
25957429	CD44_HUMAN	DOWN	not available	Multivariate statistical analysis was performed using SIMCA (SIMCA-p 13.0, Umetrics, Umeå, Sweden), fold change (≥ 1.5 fold) threshold applied, however no p-value specified, fold changes reported.	0.0946565	-3.40115	-	-
25957429	CLM9_HUMAN	DOWN	not available	Multivariate statistical analysis was performed using SIMCA (SIMCA-p 13.0, Umetrics, Umeå, Sweden), fold change (≥ 1.5 fold) threshold applied, however no p-value specified, fold changes reported.	0.347251	-1.52595	-	-
25957429	CO6A1_HUMAN	DOWN	not available	Multivariate statistical analysis was performed using SIMCA (SIMCA-p 13.0, Umetrics, Umeå, Sweden), fold change (≥ 1.5 fold) threshold applied, however no p-value specified, fold changes reported.	0.412071	-1.27904	-	-
25957429	CO7_HUMAN	DOWN	not available	Multivariate statistical analysis was performed using SIMCA (SIMCA-p 13.0, Umetrics, Umeå, Sweden), fold change (≥ 1.5 fold) threshold applied, however no p-value specified, fold changes reported.	0.375962	-1.41134	-	-
25957429	CRIS1_HUMAN	DOWN	not available	Multivariate statistical analysis was performed using SIMCA (SIMCA-p 13.0, Umetrics, Umeå, Sweden), fold change (≥ 1.5 fold) threshold applied, however no p-value specified, fold changes reported.	0.539795	-0.889517	-	-
25957429	CUBN_HUMAN	DOWN	not available	Multivariate statistical analysis was performed using SIMCA (SIMCA-p 13.0, Umetrics, Umeå, Sweden), fold change (≥ 1.5 fold) threshold applied, however no p-value specified, fold changes reported.	0.561456	-0.832754	-	-
25957429	CYTC_HUMAN	DOWN	not available	Multivariate statistical analysis was performed using SIMCA (SIMCA-p 13.0, Umetrics, Umeå, Sweden), fold change (≥ 1.5 fold) threshold applied, however no p-value specified, fold changes reported.	0.615199	-0.700875	-	-
25957429	DAF_HUMAN	DOWN	not available	Multivariate statistical analysis was performed using SIMCA (SIMCA-p 13.0, Umetrics, Umeå, Sweden), fold change (≥ 1.5 fold) threshold applied, however no p-value specified, fold changes reported.	0.537796	-0.89487	-	-
25957429	DDAH2_HUMAN	DOWN	not available	Multivariate statistical analysis was performed using SIMCA (SIMCA-p 13.0, Umetrics, Umeå, Sweden), fold change (≥ 1.5 fold) threshold applied, however no p-value specified, fold changes reported.	0.642126	-0.639071	-	-
25957429	DPP4_HUMAN	UP	not available	Multivariate statistical analysis was performed using SIMCA (SIMCA-p 13.0, Umetrics, Umeå, Sweden), fold change (≥ 1.5 fold) threshold applied, however no p-value specified, fold changes reported.	1.81731	0.861804	-	-
25957429	EGF_HUMAN	DOWN	not available	Multivariate statistical analysis was performed using SIMCA (SIMCA-p 13.0, Umetrics, Umeå, Sweden), fold change (≥ 1.5 fold) threshold applied, however no p-value specified, fold changes reported.	0.317024	-1.65734	-	-
25957429	GP2_HUMAN	DOWN	not available	Multivariate statistical analysis was performed using SIMCA (SIMCA-p 13.0, Umetrics, Umeå, Sweden), fold change (≥ 1.5 fold) threshold applied, however no p-value specified, fold changes reported.	0.269281	-1.89281	-	-
25957429	HMCN1_HUMAN	DOWN	not available	Multivariate statistical analysis was performed using SIMCA (SIMCA-p 13.0, Umetrics, Umeå, Sweden), fold change (≥ 1.5 fold) threshold applied, however no p-value specified, fold changes reported.	0.386271	-1.37232	-	-
25957429	HV107_HUMAN	UP	not available	Multivariate statistical analysis was performed using SIMCA (SIMCA-p 13.0, Umetrics, Umeå, Sweden), fold change (≥ 1.5 fold) threshold applied, however no p-value specified, fold changes reported.	1.64636	0.719278	-	-
25957429	HV320_HUMAN	UP	not available	Multivariate statistical analysis was performed using SIMCA (SIMCA-p 13.0, Umetrics, Umeå, Sweden), fold change (≥ 1.5 fold) threshold applied, however no p-value specified, fold changes reported.	1.73886	0.798143	-	-
25957429	IC1_HUMAN	DOWN	not available	Multivariate statistical analysis was performed using SIMCA (SIMCA-p 13.0, Umetrics, Umeå, Sweden), fold change (≥ 1.5 fold) threshold applied, however no p-value specified, fold changes reported.	0.478215	-1.06427	-	-
25957429	IGF2_HUMAN	DOWN	not available	Multivariate statistical analysis was performed using SIMCA (SIMCA-p 13.0, Umetrics, Umeå, Sweden), fold change (≥ 1.5 fold) threshold applied, however no p-value specified, fold changes reported.	0.658757	-0.602182	-	-
25957429	IGHA1_HUMAN	UP	not available	Multivariate statistical analysis was performed using SIMCA (SIMCA-p 13.0, Umetrics, Umeå, Sweden), fold change (≥ 1.5 fold) threshold applied, however no p-value specified, fold changes reported.	1.80157	0.849255	-	-
25957429	IGHG2_HUMAN	UP	not available	Multivariate statistical analysis was performed using SIMCA (SIMCA-p 13.0, Umetrics, Umeå, Sweden), fold change (≥ 1.5 fold) threshold applied, however no p-value specified, fold changes reported.	2.95135	1.56137	-	-
25957429	IST1_HUMAN	DOWN	not available	Multivariate statistical analysis was performed using SIMCA (SIMCA-p 13.0, Umetrics, Umeå, Sweden), fold change (≥ 1.5 fold) threshold applied, however no p-value specified, fold changes reported.	0.633994	-0.657459	-	-
25957429	K2C1_HUMAN	DOWN	not available	Multivariate statistical analysis was performed using SIMCA (SIMCA-p 13.0, Umetrics, Umeå, Sweden), fold change (≥ 1.5 fold) threshold applied, however no p-value specified, fold changes reported.	0.422849	-1.24179	-	-
25957429	KLK1_HUMAN	DOWN	not available	Multivariate statistical analysis was performed using SIMCA (SIMCA-p 13.0, Umetrics, Umeå, Sweden), fold change (≥ 1.5 fold) threshold applied, however no p-value specified, fold changes reported.	0.280319	-1.83486	-	-
25957429	LTBP4_HUMAN	DOWN	not available	Multivariate statistical analysis was performed using SIMCA (SIMCA-p 13.0, Umetrics, Umeå, Sweden), fold change (≥ 1.5 fold) threshold applied, however no p-value specified, fold changes reported.	0.544959	-0.87578	-	-
25957429	NHLC3_HUMAN	UP	not available	Multivariate statistical analysis was performed using SIMCA (SIMCA-p 13.0, Umetrics, Umeå, Sweden), fold change (≥ 1.5 fold) threshold applied, however no p-value specified, fold changes reported.	1.92302	0.943376	-	-
25957429	P3IP1_HUMAN	DOWN	not available	Multivariate statistical analysis was performed using SIMCA (SIMCA-p 13.0, Umetrics, Umeå, Sweden), fold change (≥ 1.5 fold) threshold applied, however no p-value specified, fold changes reported.	0.255831	-1.96674	-	-
25957429	PCDH1_HUMAN	UP	not available	Multivariate statistical analysis was performed using SIMCA (SIMCA-p 13.0, Umetrics, Umeå, Sweden), fold change (≥ 1.5 fold) threshold applied, however no p-value specified, fold changes reported.	8.88401	3.15121	-	-
25957429	PROF1_HUMAN	DOWN	not available	Multivariate statistical analysis was performed using SIMCA (SIMCA-p 13.0, Umetrics, Umeå, Sweden), fold change (≥ 1.5 fold) threshold applied, however no p-value specified, fold changes reported.	0.556525	-0.845481	-	-
25957429	PVR_HUMAN	DOWN	not available	Multivariate statistical analysis was performed using SIMCA (SIMCA-p 13.0, Umetrics, Umeå, Sweden), fold change (≥ 1.5 fold) threshold applied, however no p-value specified, fold changes reported.	0.318622	-1.65008	-	-
25957429	PVRL4_HUMAN	DOWN	not available	Multivariate statistical analysis was performed using SIMCA (SIMCA-p 13.0, Umetrics, Umeå, Sweden), fold change (≥ 1.5 fold) threshold applied, however no p-value specified, fold changes reported.	0.539296	-0.89085	-	-
25957429	RNAS2_HUMAN	DOWN	not available	Multivariate statistical analysis was performed using SIMCA (SIMCA-p 13.0, Umetrics, Umeå, Sweden), fold change (≥ 1.5 fold) threshold applied, however no p-value specified, fold changes reported.	0.425086	-1.23417	-	-
25957429	SHSA5_HUMAN	DOWN	not available	Multivariate statistical analysis was performed using SIMCA (SIMCA-p 13.0, Umetrics, Umeå, Sweden), fold change (≥ 1.5 fold) threshold applied, however no p-value specified, fold changes reported.	0.323383	-1.62869	-	-
25957429	SLAF5_HUMAN	UP	not available	Multivariate statistical analysis was performed using SIMCA (SIMCA-p 13.0, Umetrics, Umeå, Sweden), fold change (≥ 1.5 fold) threshold applied, however no p-value specified, fold changes reported.	2.73871	1.4535	-	-
25957429	TFF1_HUMAN	DOWN	not available	Multivariate statistical analysis was performed using SIMCA (SIMCA-p 13.0, Umetrics, Umeå, Sweden), fold change (≥ 1.5 fold) threshold applied, however no p-value specified, fold changes reported.	0.419947	-1.25172	-	-
25957429	TFF2_HUMAN	DOWN	not available	Multivariate statistical analysis was performed using SIMCA (SIMCA-p 13.0, Umetrics, Umeå, Sweden), fold change (≥ 1.5 fold) threshold applied, however no p-value specified, fold changes reported.	0.356188	-1.48929	-	-
25957429	UTER_HUMAN	UP	not available	Multivariate statistical analysis was performed using SIMCA (SIMCA-p 13.0, Umetrics, Umeå, Sweden), fold change (≥ 1.5 fold) threshold applied, however no p-value specified, fold changes reported.	3.55102	1.82823	-	-
25957429	VASN_HUMAN	DOWN	not available	Multivariate statistical analysis was performed using SIMCA (SIMCA-p 13.0, Umetrics, Umeå, Sweden), fold change (≥ 1.5 fold) threshold applied, however no p-value specified, fold changes reported.	0.269691	-1.89062	-	-

## Sheet: Table S2. Approach 1 input
Supplementary Table S2. List of 232 proteins obtained after data pre-processing and integration step, used as an input for pathway analysis (Cytoscape, CLUEGO) in Approach 1 (see Methods section).
Regulation	AccNo	Entry	Gene names	Type	Protein names	Tissue specificity	Gene ontology (GO)
DOWN	1433E_HUMAN	P6225	YWHAE	other	14-3-3 protein epsilon (14-3-3E)		axon [GO:0030424]; cytoplasmic vesicle membrane [GO:0030659]; cytosol [GO:0005829]; extracellular exosome [GO:0070062]; focal adhesion [GO:0005925]; kinesin complex [GO:0005871]; melanosome [GO:0042470]; membrane [GO:0016020]; mitochondrion [GO:0005739]; enzyme binding [GO:0019899]; histone deacetylase binding [GO:0042826]; ion channel binding [GO:0044325]; MHC class II protein complex binding [G…
DOWN	1433G_HUMAN	P61981	YWHAG	tissue	14-3-3 protein gamma (Protein kinase C inhibitor protein 1) (KCIP-1) [Cleaved into: 14-3-3 protein gamma, N-terminally processed]	TISSUE SPECIFICITY: Highly expressed in brain, skeletal muscle, and heart. {ECO:0000269|PubMed:10486217}.	cytoplasmic vesicle membrane [GO:0030659]; cytosol [GO:0005829]; extracellular exosome [GO:0070062]; focal adhesion [GO:0005925]; membrane [GO:0016020]; myelin sheath [GO:0043209]; insulin-like growth factor receptor binding [GO:0005159]; poly(A) RNA binding [GO:0044822]; protein kinase C binding [GO:0005080]; protein kinase C inhibitor activity [GO:0008426]; apoptotic process [GO:0006915]; G2/M …
DOWN	1433T_HUMAN	P27348	YWHAQ	tissue	14-3-3 protein theta (14-3-3 protein T-cell) (14-3-3 protein tau) (Protein HS1)	TISSUE SPECIFICITY: Abundantly expressed in brain, heart and pancreas, and at lower levels in kidney and placenta. Up-regulated in the lumbar spinal cord from patients with sporadic amyotrophic lateral sclerosis (ALS) compared with controls, with highest levels of expression in individuals with predominant lower motor neuron involvement. {ECO:0000269|PubMed:11080204}.	cytoplasm [GO:0005737]; cytoplasmic vesicle membrane [GO:0030659]; cytosol [GO:0005829]; extracellular exosome [GO:0070062]; focal adhesion [GO:0005925]; membrane [GO:0016020]; protein complex [GO:0043234]; protein N-terminus binding [GO:0047485]; apoptotic process [GO:0006915]; gene expression [GO:0010467]; intrinsic apoptotic signaling pathway [GO:0097193]; membrane organization [GO:0061024]; n…
DOWN	2ABA_HUMAN	P63151	PPP2R2A	tissue	Serine/threonine-protein phosphatase 2A 55 kDa regulatory subunit B alpha isoform (PP2A subunit B isoform B55-alpha) (PP2A subunit B isoform PR55-alpha) (PP2A subunit B isoform R2-alpha) (PP2A subunit B isoform alpha)	TISSUE SPECIFICITY: Expressed in all tissues examined. {ECO:0000269|PubMed:1849734}.	cytosol [GO:0005829]; nucleoplasm [GO:0005654]; protein phosphatase type 2A complex [GO:0000159]; protein phosphatase type 2A regulator activity [GO:0008601]; protein serine/threonine phosphatase activity [GO:0004722]; G2/M transition of mitotic cell cycle [GO:0000086]; gene expression [GO:0010467]; mitotic cell cycle [GO:0000278]; mitotic nuclear envelope reassembly [GO:0007084]; nuclear-transcr…
DOWN	ACE_HUMAN	P12821	ACE	tissue	Angiotensin-converting enzyme (ACE) (EC 3.2.1.-) (EC 3.4.15.1) (Dipeptidyl carboxypeptidase I) (Kininase II) (CD antigen CD143) [Cleaved into: Angiotensin-converting enzyme, soluble form]	TISSUE SPECIFICITY: Ubiquitously expressed, with highest levels in lung, kidney, heart, gastrointestinal system and prostate. Isoform Testis-specific is expressed in spermatocytes and adult testis. {ECO:0000269|PubMed:10924499, ECO:0000269|PubMed:10969042, ECO:0000269|PubMed:12459472, ECO:0000269|PubMed:15671045}.	endosome [GO:0005768]; external side of plasma membrane [GO:0009897]; extracellular exosome [GO:0070062]; extracellular region [GO:0005576]; extracellular space [GO:0005615]; integral component of membrane [GO:0016021]; lysosome [GO:0005764]; plasma membrane [GO:0005886]; actin binding [GO:0003779]; bradykinin receptor binding [GO:0031711]; carboxypeptidase activity [GO:0004180]; chloride ion bin…
DOWN	ACTG_HUMAN	P63261	ACTG1	other	Actin, cytoplasmic 2 (Gamma-actin) [Cleaved into: Actin, cytoplasmic 2, N-terminally processed]		blood microparticle [GO:0072562]; cytoskeleton [GO:0005856]; cytosol [GO:0005829]; dense body [GO:0097433]; extracellular exosome [GO:0070062]; extracellular space [GO:0005615]; filamentous actin [GO:0031941]; focal adhesion [GO:0005925]; membrane [GO:0016020]; myelin sheath [GO:0043209]; myofibril [GO:0030016]; nucleus [GO:0005634]; plasma membrane [GO:0005886]; ATP binding [GO:0005524]; identic…
DOWN	ACTS_HUMAN	P68133	ACTA1	tissue	Actin, alpha skeletal muscle (Alpha-actin-1)		actin cytoskeleton [GO:0015629]; actin filament [GO:0005884]; blood microparticle [GO:0072562]; cell body [GO:0044297]; cytosol [GO:0005829]; extracellular exosome [GO:0070062]; extracellular space [GO:0005615]; filopodium [GO:0030175]; lamellipodium [GO:0030027]; sarcomere [GO:0030017]; stress fiber [GO:0001725]; striated muscle thin filament [GO:0005865]; ADP binding [GO:0043531]; ATP binding […
DOWN	AGRIN_HUMAN	O00468	AGRN	tissue	Agrin [Cleaved into: Agrin N-terminal 110 kDa subunit; Agrin C-terminal 110 kDa subunit; Agrin C-terminal 90 kDa fragment (C90); Agrin C-terminal 22 kDa fragment (C22)]	TISSUE SPECIFICITY: Expressed in basement membranes of lung and kidney. Muscle- and neuron-specific isoforms are found. Isoforms (y+) with the 4 AA insert and (z+8) isoforms with the 8 AA insert are all neuron-specific. Isoforms (z+11) are found in both neuronal and non-neuronal tissues. {ECO:0000269|PubMed:16487930, ECO:0000269|PubMed:20551380, ECO:0000269|PubMed:9652404}.	basal lamina [GO:0005605]; cell junction [GO:0030054]; cell surface [GO:0009986]; cytoplasm [GO:0005737]; extracellular exosome [GO:0070062]; extracellular matrix [GO:0031012]; extracellular region [GO:0005576]; extracellular space [GO:0005615]; Golgi lumen [GO:0005796]; integral component of membrane [GO:0016021]; lysosomal lumen [GO:0043202]; plasma membrane [GO:0005886]; synapse [GO:0045202]; …
DOWN	ALDOB_HUMAN	P05062	ALDOB	other	Fructose-bisphosphate aldolase B (EC 4.1.2.13) (Liver-type aldolase)		centriolar satellite [GO:0034451]; cytosol [GO:0005829]; extracellular exosome [GO:0070062]; lysosome [GO:0005764]; microtubule organizing center [GO:0005815]; nucleus [GO:0005634]; perinuclear region of cytoplasm [GO:0048471]; plasma membrane [GO:0005886]; rough endoplasmic reticulum membrane [GO:0030867]; smooth endoplasmic reticulum membrane [GO:0030868]; ATPase binding [GO:0051117]; cytoskele…
DOWN	ALS_HUMAN	P35858	IGFALS	other	Insulin-like growth factor-binding protein complex acid labile subunit (ALS)	TISSUE SPECIFICITY: Plasma.	extracellular exosome [GO:0070062]; extracellular region [GO:0005576]; extracellular space [GO:0005615]; insulin-like growth factor ternary complex [GO:0042567]; nucleoplasm [GO:0005654]; insulin-like growth factor binding [GO:0005520]; cell adhesion [GO:0007155]; cellular protein metabolic process [GO:0044267]; signal transduction [GO:0007165]
DOWN	AMBP_HUMAN	P02760	AMBP	plasma	Protein AMBP [Cleaved into: Alpha-1-microglobulin (Protein HC) (Alpha-1 microglycoprotein) (Complex-forming glycoprotein heterogeneous in charge); Inter-alpha-trypsin inhibitor light chain (ITI-LC) (Bikunin) (EDC1) (HI-30) (Uronic-acid-rich protein); Trypstatin]	TISSUE SPECIFICITY: Expressed by the liver and secreted in plasma. Alpha-1-microglobulin occurs in many physiological fluids including plasma, urine, and cerebrospinal fluid. Inter-alpha-trypsin inhibitor is present in plasma and urine.	blood microparticle [GO:0072562]; cell surface [GO:0009986]; extracellular exosome [GO:0070062]; extracellular region [GO:0005576]; extracellular space [GO:0005615]; intracellular membrane-bounded organelle [GO:0043231]; plasma membrane [GO:0005886]; calcium channel inhibitor activity [GO:0019855]; calcium oxalate binding [GO:0046904]; heme binding [GO:0020037]; IgA binding [GO:0019862]; protein …
DOWN	AMPE_HUMAN	Q07075	ENPEP	tissue	Glutamyl aminopeptidase (EAP) (EC 3.4.11.7) (Aminopeptidase A) (AP-A) (Differentiation antigen gp160) (CD antigen CD249)	TISSUE SPECIFICITY: Expressed by epithelial cells of the proximal tubule cells and the glomerulus of the nephron. Also found in a variety of other tissues.	apical part of cell [GO:0045177]; apical plasma membrane [GO:0016324]; brush border [GO:0005903]; cytoplasmic vesicle [GO:0031410]; external side of plasma membrane [GO:0009897]; extracellular exosome [GO:0070062]; integral component of plasma membrane [GO:0005887]; lysosomal membrane [GO:0005765]; plasma membrane [GO:0005886]; aminopeptidase activity [GO:0004177]; metalloaminopeptidase activity …
DOWN	AMPN_HUMAN	P15144	ANPEP	tissue	Aminopeptidase N (AP-N) (hAPN) (EC 3.4.11.2) (Alanyl aminopeptidase) (Aminopeptidase M) (AP-M) (Microsomal aminopeptidase) (Myeloid plasma membrane glycoprotein CD13) (gp150) (CD antigen CD13)	TISSUE SPECIFICITY: Expressed in epithelial cells of the kidney, intestine, and respiratory tract; granulocytes, monocytes, fibroblasts, endothelial cells, cerebral pericytes at the blood-brain barrier, synaptic membranes of cells in the CNS. Also expressed in endometrial stromal cells, but not in the endometrial glandular cells. Found in the vasculature of tissues that undergo angiogenesis and i…	cytosol [GO:0005829]; endoplasmic reticulum-Golgi intermediate compartment [GO:0005793]; external side of plasma membrane [GO:0009897]; extracellular exosome [GO:0070062]; extracellular space [GO:0005615]; integral component of plasma membrane [GO:0005887]; lysosomal membrane [GO:0005765]; aminopeptidase activity [GO:0004177]; metalloaminopeptidase activity [GO:0070006]; metallopeptidase activity…
DOWN	AMYP_HUMAN	P04746	AMY2A	tissue	Pancreatic alpha-amylase (PA) (EC 3.2.1.1) (1,4-alpha-D-glucan glucanohydrolase)	TISSUE SPECIFICITY: Detected in pancreas (at protein level). {ECO:0000269|PubMed:8528071}.	extracellular exosome [GO:0070062]; extracellular region [GO:0005576]; extracellular space [GO:0005615]; alpha-amylase activity [GO:0004556]; calcium ion binding [GO:0005509]; chloride ion binding [GO:0031404]; carbohydrate catabolic process [GO:0016052]; carbohydrate metabolic process [GO:0005975]; polysaccharide digestion [GO:0044245]; small molecule metabolic process [GO:0044281]
DOWN	ANAG_HUMAN	P54802	NAGLU	tissue	Alpha-N-acetylglucosaminidase (EC 3.2.1.50) (N-acetyl-alpha-glucosaminidase) (NAG) [Cleaved into: Alpha-N-acetylglucosaminidase 82 kDa form; Alpha-N-acetylglucosaminidase 77 kDa form]	TISSUE SPECIFICITY: Liver, ovary, peripheral blood leukocytes, testis, prostate, spleen, colon, lung, placenta and kidney.	extracellular exosome [GO:0070062]; lysosomal lumen [GO:0043202]; lysosome [GO:0005764]; alpha-N-acetylglucosaminidase activity [GO:0004561]; carbohydrate metabolic process [GO:0005975]; cerebellar Purkinje cell layer development [GO:0021680]; glycosaminoglycan catabolic process [GO:0006027]; glycosaminoglycan metabolic process [GO:0030203]; inner ear receptor cell development [GO:0060119]; locom…
DOWN	ANXA1_HUMAN	P04083	ANXA1	other	Annexin A1 (Annexin I) (Annexin-1) (Calpactin II) (Calpactin-2) (Chromobindin-9) (Lipocortin I) (Phospholipase A2 inhibitory protein) (p35)	TISSUE SPECIFICITY: Detected in resting neutrophils (PubMed:10772777). Detected in peripheral blood T-cells (PubMed:17008549). Detected in extracellular vesicles in blood serum from patients with inflammatory bowel disease, but not in serum from healthy donors (PubMed:25664854). Detected in placenta (at protein level) (PubMed:2532504). Detected in liver. {ECO:0000269|PubMed:2532504, ECO:0000269|P…	apical plasma membrane [GO:0016324]; basolateral plasma membrane [GO:0016323]; cell surface [GO:0009986]; cornified envelope [GO:0001533]; cytoplasm [GO:0005737]; cytoplasmic vesicle membrane [GO:0030659]; early endosome membrane [GO:0031901]; endosome [GO:0005768]; extracellular exosome [GO:0070062]; extracellular region [GO:0005576]; extracellular space [GO:0005615]; extrinsic component of endo…
DOWN	ANXA6_HUMAN	P08133	ANXA6	other	Annexin A6 (67 kDa calelectrin) (Annexin VI) (Annexin-6) (Calphobindin-II) (CPB-II) (Chromobindin-20) (Lipocortin VI) (Protein III) (p68) (p70)		extracellular exosome [GO:0070062]; focal adhesion [GO:0005925]; late endosome membrane [GO:0031902]; lysosomal membrane [GO:0005765]; melanosome [GO:0042470]; membrane [GO:0016020]; mitochondrion [GO:0005739]; perinuclear region of cytoplasm [GO:0048471]; calcium ion binding [GO:0005509]; calcium-dependent phospholipid binding [GO:0005544]; calcium-dependent protein binding [GO:0048306]; cholest…
DOWN	APOA4_HUMAN	P06727	APOA4	plasma	Apolipoprotein A-IV (Apo-AIV) (ApoA-IV) (Apolipoprotein A4)	TISSUE SPECIFICITY: Synthesized primarily in the intestine and secreted in plasma.	blood microparticle [GO:0072562]; chylomicron [GO:0042627]; cytosol [GO:0005829]; early endosome [GO:0005769]; endoplasmic reticulum lumen [GO:0005788]; extracellular exosome [GO:0070062]; extracellular region [GO:0005576]; extracellular space [GO:0005615]; high-density lipoprotein particle [GO:0034364]; very-low-density lipoprotein particle [GO:0034361]; antioxidant activity [GO:0016209]; choles…
DOWN	APOC4_HUMAN	P55056	APOC4	plasma	Apolipoprotein C-IV (Apo-CIV) (ApoC-IV) (Apolipoprotein C4)	TISSUE SPECIFICITY: Expressed by the liver and secreted in plasma.	high-density lipoprotein particle [GO:0034364]; very-low-density lipoprotein particle [GO:0034361]; lipid transporter activity [GO:0005319]; lipid metabolic process [GO:0006629]; positive regulation of sequestering of triglyceride [GO:0010890]; triglyceride homeostasis [GO:0070328]
DOWN	APOD_HUMAN	P05090	APOD	plasma	Apolipoprotein D (Apo-D) (ApoD)	TISSUE SPECIFICITY: Expressed in liver, intestine, pancreas, kidney, placenta, adrenal, spleen, fetal brain tissue and tears.	cytosolic ribosome [GO:0022626]; dendrite [GO:0030425]; endoplasmic reticulum [GO:0005783]; extracellular exosome [GO:0070062]; extracellular region [GO:0005576]; extracellular space [GO:0005615]; neuronal cell body [GO:0043025]; perinuclear region of cytoplasm [GO:0048471]; cholesterol binding [GO:0015485]; lipid transporter activity [GO:0005319]; aging [GO:0007568]; angiogenesis [GO:0001525]; b…
DOWN	AQP2_HUMAN	P41181	AQP2	tissue	Aquaporin-2 (AQP-2) (ADH water channel) (Aquaporin-CD) (AQP-CD) (Collecting duct water channel protein) (WCH-CD) (Water channel protein for renal collecting duct)	TISSUE SPECIFICITY: Expressed in renal collecting tubules.	apical plasma membrane [GO:0016324]; basolateral plasma membrane [GO:0016323]; extracellular exosome [GO:0070062]; Golgi apparatus [GO:0005794]; integral component of plasma membrane [GO:0005887]; membrane [GO:0016020]; plasma membrane [GO:0005886]; recycling endosome [GO:0055037]; transport vesicle membrane [GO:0030658]; glycerol channel activity [GO:0015254]; glycerol transmembrane transporter …
DOWN	ARHG7_HUMAN	Q14155	ARHGEF7	other	Rho guanine nucleotide exchange factor 7 (Beta-Pix) (COOL-1) (PAK-interacting exchange factor beta) (p85)		cell cortex [GO:0005938]; cytosol [GO:0005829]; focal adhesion [GO:0005925]; growth cone [GO:0030426]; lamellipodium [GO:0030027]; neuron projection [GO:0043005]; neuronal cell body [GO:0043025]; plasma membrane [GO:0005886]; protein complex [GO:0043234]; ruffle [GO:0001726]; storage vacuole [GO:0000322]; guanyl-nucleotide exchange factor activity [GO:0005085]; protein kinase binding [GO:0019901]…
DOWN	ASB13_HUMAN	Q8WXK3	ASB13	other	Ankyrin repeat and SOCS box protein 13 (ASB-13)		intracellular [GO:0005622]; intracellular signal transduction [GO:0035556]; protein ubiquitination [GO:0016567]
DOWN	B2MG_HUMAN	P61769	B2M	plasma	Beta-2-microglobulin [Cleaved into: Beta-2-microglobulin form pI 5.3]		cytoplasm [GO:0005737]; early endosome lumen [GO:0031905]; early endosome membrane [GO:0031901]; endoplasmic reticulum lumen [GO:0005788]; ER to Golgi transport vesicle membrane [GO:0012507]; external side of plasma membrane [GO:0009897]; extracellular exosome [GO:0070062]; extracellular region [GO:0005576]; extracellular space [GO:0005615]; focal adhesion [GO:0005925]; Golgi apparatus [GO:000579…
DOWN	BASP1_HUMAN	P80723	BASP1	tissue	Brain acid soluble protein 1 (22 kDa neuronal tissue-enriched acidic protein) (Neuronal axonal membrane protein NAP-22)	TISSUE SPECIFICITY: Brain.	cell junction [GO:0030054]; cytoplasm [GO:0005737]; cytoskeleton [GO:0005856]; extracellular exosome [GO:0070062]; growth cone [GO:0030426]; nuclear speck [GO:0016607]; nucleus [GO:0005634]; plasma membrane [GO:0005886]; vesicle [GO:0031982]; protein domain specific binding [GO:0019904]; transcription corepressor activity [GO:0003714]; transcription regulatory region DNA binding [GO:0044212]; dia…
DOWN	BGAL_HUMAN	P16278	GLB1	other	Beta-galactosidase (EC 3.2.1.23) (Acid beta-galactosidase) (Lactase) (Elastin receptor 1)		cytoplasm [GO:0005737]; extracellular exosome [GO:0070062]; Golgi apparatus [GO:0005794]; intracellular membrane-bounded organelle [GO:0043231]; lysosomal lumen [GO:0043202]; perinuclear region of cytoplasm [GO:0048471]; beta-galactosidase activity [GO:0004565]; galactoside binding [GO:0016936]; carbohydrate metabolic process [GO:0005975]; cellular carbohydrate metabolic process [GO:0044262]; cel…
DOWN	BROX_HUMAN	Q5VW32	BROX	other	BRO1 domain-containing protein BROX (BRO1 domain- and CAAX motif-containing protein)		extracellular exosome [GO:0070062]; membrane [GO:0016020]
DOWN	CADH1_HUMAN	P12830	CDH1	other	Cadherin-1 (CAM 120/80) (Epithelial cadherin) (E-cadherin) (Uvomorulin) (CD antigen CD324) [Cleaved into: E-Cad/CTF1; E-Cad/CTF2; E-Cad/CTF3]	TISSUE SPECIFICITY: Non-neural epithelial tissues.	actin cytoskeleton [GO:0015629]; aggresome [GO:0016235]; apical junction complex [GO:0043296]; catenin complex [GO:0016342]; cell junction [GO:0030054]; cell-cell adherens junction [GO:0005913]; cytoplasm [GO:0005737]; cytoplasmic side of plasma membrane [GO:0009898]; endosome [GO:0005768]; extracellular exosome [GO:0070062]; extracellular region [GO:0005576]; flotillin complex [GO:0016600]; foca…
DOWN	CAH2_HUMAN	P00918	CA2	other	Carbonic anhydrase 2 (EC 4.2.1.1) (Carbonate dehydratase II) (Carbonic anhydrase C) (CAC) (Carbonic anhydrase II) (CA-II)		apical part of cell [GO:0045177]; axon [GO:0030424]; basolateral plasma membrane [GO:0016323]; cytoplasm [GO:0005737]; cytosol [GO:0005829]; extracellular exosome [GO:0070062]; extracellular space [GO:0005615]; microvillus [GO:0005902]; myelin sheath [GO:0043209]; plasma membrane [GO:0005886]; arylesterase activity [GO:0004064]; carbonate dehydratase activity [GO:0004089]; zinc ion binding [GO:00…
DOWN	CATB_HUMAN	P07858	CTSB	other	Cathepsin B (EC 3.4.22.1) (APP secretase) (APPS) (Cathepsin B1) [Cleaved into: Cathepsin B light chain; Cathepsin B heavy chain]		apical plasma membrane [GO:0016324]; caveola [GO:0005901]; endolysosome lumen [GO:0036021]; external side of plasma membrane [GO:0009897]; extracellular exosome [GO:0070062]; extracellular region [GO:0005576]; extracellular space [GO:0005615]; intracellular [GO:0005622]; intracellular membrane-bounded organelle [GO:0043231]; lysosome [GO:0005764]; melanosome [GO:0042470]; mitochondrion [GO:000573…
DOWN	CBR1_HUMAN	P16152	CBR1	other	Carbonyl reductase [NADPH] 1 (EC 1.1.1.184) (15-hydroxyprostaglandin dehydrogenase [NADP(+)]) (EC 1.1.1.197) (NADPH-dependent carbonyl reductase 1) (Prostaglandin 9-ketoreductase) (Prostaglandin-E(2) 9-reductase) (EC 1.1.1.189) (Short chain dehydrogenase/reductase family 21C member 1)		cytosol [GO:0005829]; extracellular exosome [GO:0070062]; extracellular vesicle [GO:1903561]; 15-hydroxyprostaglandin dehydrogenase (NADP+) activity [GO:0047021]; carbonyl reductase (NADPH) activity [GO:0004090]; oxidoreductase activity, acting on NAD(P)H, quinone or similar compound as acceptor [GO:0016655]; prostaglandin-E2 9-reductase activity [GO:0050221]; arachidonic acid metabolic process […
DOWN	CD44_HUMAN	P16070	CD44	other	CD44 antigen (CDw44) (Epican) (Extracellular matrix receptor III) (ECMR-III) (GP90 lymphocyte homing/adhesion receptor) (HUTCH-I) (Heparan sulfate proteoglycan) (Hermes antigen) (Hyaluronate receptor) (Phagocytic glycoprotein 1) (PGP-1) (Phagocytic glycoprotein I) (PGP-I) (CD antigen CD44)	TISSUE SPECIFICITY: Isoform 10 (epithelial isoform) is expressed by cells of epithelium and highly expressed by carcinomas. Expression is repressed in neuroblastoma cells.	basolateral plasma membrane [GO:0016323]; cell surface [GO:0009986]; cytoplasm [GO:0005737]; external side of plasma membrane [GO:0009897]; extracellular exosome [GO:0070062]; focal adhesion [GO:0005925]; Golgi apparatus [GO:0005794]; integral component of plasma membrane [GO:0005887]; macrophage migration inhibitory factor receptor complex [GO:0035692]; plasma membrane [GO:0005886]; collagen bin…
DOWN	CD59_HUMAN	P13987	CD59	other	CD59 glycoprotein (1F5 antigen) (20 kDa homologous restriction factor) (HRF-20) (HRF20) (MAC-inhibitory protein) (MAC-IP) (MEM43 antigen) (Membrane attack complex inhibition factor) (MACIF) (Membrane inhibitor of reactive lysis) (MIRL) (Protectin) (CD antigen CD59)		anchored component of external side of plasma membrane [GO:0031362]; cell surface [GO:0009986]; compact myelin [GO:0043218]; endoplasmic reticulum membrane [GO:0005789]; endoplasmic reticulum-Golgi intermediate compartment membrane [GO:0033116]; ER to Golgi transport vesicle membrane [GO:0012507]; extracellular exosome [GO:0070062]; extracellular region [GO:0005576]; extracellular space [GO:00056…
DOWN	CHM1B_HUMAN	Q7LBR1	CHMP1B	tissue	Charged multivesicular body protein 1b (CHMP1.5) (Chromatin-modifying protein 1b) (CHMP1b) (Vacuolar protein sorting-associated protein 46-2) (Vps46-2) (hVps46-2)	TISSUE SPECIFICITY: Widely expressed. Expressed in pancreas, kidney, skeletal muscle, liver, lung, placenta and brain. {ECO:0000269|PubMed:11474171}.	cytosol [GO:0005829]; ESCRT III complex [GO:0000815]; extracellular exosome [GO:0070062]; late endosome membrane [GO:0031902]; membrane coat [GO:0030117]; protein domain specific binding [GO:0019904]; cell division [GO:0051301]; cell separation after cytokinesis [GO:0000920]; establishment of protein localization [GO:0045184]; mitotic metaphase plate congression [GO:0007080]; nucleus organization…
DOWN	CHM4B_HUMAN	Q9H444	CHMP4B	tissue	Charged multivesicular body protein 4b (Chromatin-modifying protein 4b) (CHMP4b) (SNF7 homolog associated with Alix 1) (SNF7-2) (hSnf7-2) (Vacuolar protein sorting-associated protein 32-2) (Vps32-2) (hVps32-2)	TISSUE SPECIFICITY: Widely expressed. Expressed at higher level in heart and skeletal muscle. Also expressed in brain, colon, thymus, spleen, kidney, liver, small intestine, placenta, lung and peripheral blood lymphocytes. {ECO:0000269|PubMed:14678797}.	cytoplasm [GO:0005737]; cytoplasmic side of plasma membrane [GO:0009898]; cytosol [GO:0005829]; endosome [GO:0005768]; ESCRT III complex [GO:0000815]; extracellular exosome [GO:0070062]; late endosome membrane [GO:0031902]; membrane coat [GO:0030117]; midbody [GO:0030496]; nucleus [GO:0005634]; identical protein binding [GO:0042802]; protein homodimerization activity [GO:0042803]; cell separation…
DOWN	CHMP5_HUMAN	Q9NZZ3	CHMP5	other	Charged multivesicular body protein 5 (Chromatin-modifying protein 5) (SNF7 domain-containing protein 2) (Vacuolar protein sorting-associated protein 60) (Vps60) (hVps60)		cytosol [GO:0005829]; endosome membrane [GO:0010008]; extracellular exosome [GO:0070062]; nucleus [GO:0005634]; cell separation after cytokinesis [GO:0000920]; endosomal transport [GO:0016197]; endosome to lysosome transport [GO:0008333]; lysosome organization [GO:0007040]; membrane organization [GO:0061024]; mitotic metaphase plate congression [GO:0007080]; multivesicular body sorting pathway [G…
DOWN	CLM9_HUMAN	Q6UXG3	CD300LG	tissue	CMRF35-like molecule 9 (CLM-9) (CD300 antigen-like family member G) (Triggering receptor expressed on myeloid cells 4) (TREM-4) (CD antigen CD300g)	TISSUE SPECIFICITY: Highly expressed in heart, skeletal muscle and placenta. {ECO:0000269|PubMed:16876123}.	apical plasma membrane [GO:0016324]; basolateral plasma membrane [GO:0016323]; extracellular exosome [GO:0070062]; integral component of membrane [GO:0016021]; multivesicular body membrane [GO:0032585]; plasma membrane [GO:0005886]; immune system process [GO:0002376]; immunoglobulin transcytosis in epithelial cells [GO:0002414]; regulation of immune response [GO:0050776]
DOWN	CN37_HUMAN	P09543	CNP	other	2',3'-cyclic-nucleotide 3'-phosphodiesterase (CNP) (CNPase) (EC 3.1.4.37)		cytoplasm [GO:0005737]; extracellular exosome [GO:0070062]; extracellular space [GO:0005615]; melanosome [GO:0042470]; membrane [GO:0016020]; microtubule [GO:0005874]; microvillus [GO:0005902]; mitochondrial inner membrane [GO:0005743]; mitochondrial outer membrane [GO:0005741]; myelin sheath abaxonal region [GO:0035748]; myelin sheath adaxonal region [GO:0035749]; nucleoplasm [GO:0005654]; nucle…
DOWN	CNDP2_HUMAN	Q96KP4	CNDP2	tissue	Cytosolic non-specific dipeptidase (EC 3.4.13.18) (CNDP dipeptidase 2) (Glutamate carboxypeptidase-like protein 1) (Peptidase A)	TISSUE SPECIFICITY: Isoform 1 is ubiquitously expressed with higher levels in kidney and liver (at protein level). Isoform 2 is expressed in fetal tissues, it is only expressed in adult liver and placental tissues. {ECO:0000269|PubMed:12473676, ECO:0000269|PubMed:17121880}.	cytoplasm [GO:0005737]; cytosol [GO:0005829]; extracellular exosome [GO:0070062]; nucleoplasm [GO:0005654]; carboxypeptidase activity [GO:0004180]; dipeptidase activity [GO:0016805]; metal ion binding [GO:0046872]; metallopeptidase activity [GO:0008237]; tripeptidase activity [GO:0034701]; cellular nitrogen compound metabolic process [GO:0034641]; glutathione biosynthetic process [GO:0006750]; gl…
DOWN	CNN3_HUMAN	Q15417	CNN3	tissue	Calponin-3 (Calponin, acidic isoform)	TISSUE SPECIFICITY: Expressed in both non-smooth muscle tissues as well as smooth muscle tissues.	actin cytoskeleton [GO:0015629]; cytoplasm [GO:0005737]; dendritic spine [GO:0043197]; focal adhesion [GO:0005925]; neuronal cell body [GO:0043025]; postsynaptic density [GO:0014069]; actomyosin structure organization [GO:0031032]; epithelial cell differentiation [GO:0030855]; negative regulation of ATPase activity [GO:0032780]
DOWN	CO7_HUMAN	P10643	C7	plasma	Complement component C7		extracellular exosome [GO:0070062]; extracellular region [GO:0005576]; membrane attack complex [GO:0005579]; complement activation [GO:0006956]; complement activation, alternative pathway [GO:0006957]; complement activation, classical pathway [GO:0006958]; cytolysis [GO:0019835]; innate immune response [GO:0045087]; regulation of complement activation [GO:0030449]
DOWN	COF1_HUMAN	P23528	CFL1	tissue	Cofilin-1 (18 kDa phosphoprotein) (p18) (Cofilin, non-muscle isoform)	TISSUE SPECIFICITY: Widely distributed in various tissues.	cell-cell junction [GO:0005911]; cortical actin cytoskeleton [GO:0030864]; cytoplasm [GO:0005737]; extracellular exosome [GO:0070062]; extracellular space [GO:0005615]; focal adhesion [GO:0005925]; lamellipodium membrane [GO:0031258]; membrane [GO:0016020]; nuclear matrix [GO:0016363]; nucleus [GO:0005634]; ruffle membrane [GO:0032587]; vesicle [GO:0031982]; actin cytoskeleton organization [GO:00…
DOWN	CRIS1_HUMAN	P54107	CRISP1	other	Cysteine-rich secretory protein 1 (CRISP-1) (AEG-like protein) (ARP) (Acidic epididymal glycoprotein homolog)	TISSUE SPECIFICITY: Caput, corpus, and cauda regions of the epididymis, the ductus deferens, sperm and seminal plasma.	extracellular space [GO:0005615]; nucleus [GO:0005634]; calcium channel regulator activity [GO:0005246]; binding of sperm to zona pellucida [GO:0007339]; fusion of sperm to egg plasma membrane [GO:0007342]; regulation of acrosome reaction [GO:0060046]
DOWN	CTND2_HUMAN	Q9UQB3	CTNND2	tissue	Catenin delta-2 (Delta-catenin) (GT24) (Neural plakophilin-related ARM-repeat protein) (NPRAP) (Neurojungin)	TISSUE SPECIFICITY: Expressed in brain; highest expression is observed in fetal brain (PubMed:25807484). {ECO:0000269|PubMed:25807484}.	adherens junction [GO:0005912]; cytoplasm [GO:0005737]; dendrite [GO:0030425]; nucleus [GO:0005634]; perikaryon [GO:0043204]; postsynaptic density [GO:0014069]; beta-catenin binding [GO:0008013]; cell adhesion [GO:0007155]; dendritic spine morphogenesis [GO:0060997]; learning [GO:0007612]; morphogenesis of a branching structure [GO:0001763]; regulation of canonical Wnt signaling pathway [GO:00608…
DOWN	CUBN_HUMAN	O60494	CUBN	tissue	Cubilin (460 kDa receptor) (Intestinal intrinsic factor receptor) (Intrinsic factor-cobalamin receptor) (Intrinsic factor-vitamin B12 receptor)	TISSUE SPECIFICITY: Expressed in kidney proximal tubule cells, placenta, visceral yolk-sac cells and in absorptive intestinal cells. Expressed in the epithelium of intestine and kidney.	apical plasma membrane [GO:0016324]; brush border membrane [GO:0031526]; coated pit [GO:0005905]; cytosol [GO:0005829]; endocytic vesicle [GO:0030139]; endoplasmic reticulum [GO:0005783]; endosome membrane [GO:0010008]; extracellular exosome [GO:0070062]; extrinsic component of external side of plasma membrane [GO:0031232]; Golgi apparatus [GO:0005794]; lysosomal lumen [GO:0043202]; lysosomal mem…
DOWN	CYBR1_HUMAN	Q53TN4	CYBRD1	other	Cytochrome b reductase 1 (EC 1.-.-.-) (Duodenal cytochrome b) (Ferric-chelate reductase 3)	TISSUE SPECIFICITY: Present in erythrocyte membranes (at protein level). Also expressed in respiratory epithelium. {ECO:0000269|PubMed:16510471, ECO:0000269|PubMed:17068337}.	brush border membrane [GO:0031526]; extracellular exosome [GO:0070062]; integral component of membrane [GO:0016021]; plasma membrane [GO:0005886]; ferric-chelate reductase activity [GO:0000293]; metal ion binding [GO:0046872]; oxidoreductase activity, oxidizing metal ions [GO:0016722]; cellular iron ion homeostasis [GO:0006879]; oxidation-reduction process [GO:0055114]; response to iron ion [GO:0…
DOWN	DAF_HUMAN	P08174	CD55	other	Complement decay-accelerating factor (CD antigen CD55)	TISSUE SPECIFICITY: Expressed on the plasma membranes of all cell types that are in intimate contact with plasma complement proteins. It is also found on the surfaces of epithelial cells lining extracellular compartments, and variants of the molecule are present in body fluids and in extracellular matrix.	anchored component of membrane [GO:0031225]; cell surface [GO:0009986]; cytosol [GO:0005829]; extracellular exosome [GO:0070062]; extracellular region [GO:0005576]; integral component of plasma membrane [GO:0005887]; membrane raft [GO:0045121]; plasma membrane [GO:0005886]; lipid binding [GO:0008289]; virus receptor activity [GO:0001618]; CD4-positive, alpha-beta T cell cytokine production [GO:00…
DOWN	DDAH2_HUMAN	O95865	DDAH2	tissue	N(G),N(G)-dimethylarginine dimethylaminohydrolase 2 (DDAH-2) (Dimethylarginine dimethylaminohydrolase 2) (EC 3.5.3.18) (DDAHII) (Dimethylargininase-2) (Protein G6a) (S-phase protein)	TISSUE SPECIFICITY: Detected in heart, placenta, lung, liver, skeletal muscle, kidney and pancreas, and at very low levels in brain. {ECO:0000269|PubMed:10493931}.	centrosome [GO:0005813]; cytoplasm [GO:0005737]; cytosol [GO:0005829]; extracellular exosome [GO:0070062]; mitochondrion [GO:0005739]; amino acid binding [GO:0016597]; catalytic activity [GO:0003824]; dimethylargininase activity [GO:0016403]; arginine catabolic process [GO:0006527]; citrulline metabolic process [GO:0000052]; negative regulation of apoptotic process [GO:0043066]; nitric oxide bios…
DOWN	DHSO_HUMAN	Q00796	SORD	tissue	Sorbitol dehydrogenase (EC 1.1.1.14) (L-iditol 2-dehydrogenase)	TISSUE SPECIFICITY: Expressed in kidney and epithelial cells of both benign and malignant prostate tissue. Expressed in epididymis (at protein level). {ECO:0000269|PubMed:16278369, ECO:0000269|PubMed:19423711, ECO:0000269|PubMed:20372835}.	cytosol [GO:0005829]; extracellular exosome [GO:0070062]; extracellular space [GO:0005615]; membrane [GO:0016020]; mitochondrial membrane [GO:0031966]; motile cilium [GO:0031514]; carbohydrate binding [GO:0030246]; D-xylulose reductase activity [GO:0046526]; L-iditol 2-dehydrogenase activity [GO:0003939]; NAD binding [GO:0051287]; zinc ion binding [GO:0008270]; carbohydrate metabolic process [GO:…
DOWN	DPEP1_HUMAN	P16444	DPEP1	tissue	Dipeptidase 1 (EC 3.4.13.19) (Dehydropeptidase-I) (Microsomal dipeptidase) (Renal dipeptidase) (hRDP)		anchored component of membrane [GO:0031225]; apical part of cell [GO:0045177]; apical plasma membrane [GO:0016324]; extracellular exosome [GO:0070062]; extracellular space [GO:0005615]; microvillus membrane [GO:0031528]; plasma membrane [GO:0005886]; cysteine-type endopeptidase inhibitor activity involved in apoptotic process [GO:0043027]; dipeptidyl-peptidase activity [GO:0008239]; GPI anchor bi…
DOWN	DPOD4_HUMAN	Q9HCU8	POLD4	other	DNA polymerase delta subunit 4 (DNA polymerase delta subunit p12)		delta DNA polymerase complex [GO:0043625]; nucleoplasm [GO:0005654]; nucleus [GO:0005634]; DNA-directed DNA polymerase activity [GO:0003887]; base-excision repair [GO:0006284]; DNA damage response, detection of DNA damage [GO:0042769]; DNA repair [GO:0006281]; DNA replication [GO:0006260]; DNA strand elongation involved in DNA replication [GO:0006271]; DNA synthesis involved in DNA repair [GO:000…
DOWN	DPYL1_HUMAN	Q14194	CRMP1	other	Dihydropyrimidinase-related protein 1 (DRP-1) (Collapsin response mediator protein 1) (CRMP-1) (Unc-33-like phosphoprotein 3) (ULIP-3)	TISSUE SPECIFICITY: Brain.	cytoplasm [GO:0005737]; cytosol [GO:0005829]; microtubule organizing center [GO:0005815]; spindle [GO:0005819]; hydrolase activity, acting on carbon-nitrogen (but not peptide) bonds [GO:0016810]; axon guidance [GO:0007411]; microtubule cytoskeleton organization [GO:0000226]; nervous system development [GO:0007399]; nucleobase-containing compound metabolic process [GO:0006139]
DOWN	EF1A1_HUMAN	P68104	EEF1A1	tissue	Elongation factor 1-alpha 1 (EF-1-alpha-1) (Elongation factor Tu) (EF-Tu) (Eukaryotic elongation factor 1 A-1) (eEF1A-1) (Leukocyte receptor cluster member 7)	TISSUE SPECIFICITY: Brain, placenta, lung, liver, kidney, pancreas but barely detectable in heart and skeletal muscle.	cortical actin cytoskeleton [GO:0030864]; cytoplasm [GO:0005737]; cytoplasmic side of lysosomal membrane [GO:0098574]; cytosol [GO:0005829]; eukaryotic translation elongation factor 1 complex [GO:0005853]; extracellular exosome [GO:0070062]; extracellular space [GO:0005615]; membrane [GO:0016020]; myelin sheath [GO:0043209]; nucleolus [GO:0005730]; nucleus [GO:0005634]; ruffle membrane [GO:003258…
DOWN	EGF_HUMAN	P01133	EGF	tissue	Pro-epidermal growth factor (EGF) [Cleaved into: Epidermal growth factor (Urogastrone)]	TISSUE SPECIFICITY: Expressed in kidney, salivary gland, cerebrum and prostate. {ECO:0000269|PubMed:17671655}.	extracellular exosome [GO:0070062]; extracellular region [GO:0005576]; extracellular space [GO:0005615]; integral component of membrane [GO:0016021]; lysosomal membrane [GO:0005765]; plasma membrane [GO:0005886]; platelet alpha granule lumen [GO:0031093]; calcium ion binding [GO:0005509]; epidermal growth factor receptor binding [GO:0005154]; growth factor activity [GO:0008083]; transmembrane rec…
DOWN	EHD1_HUMAN	Q9H4M9	EHD1	tissue	EH domain-containing protein 1 (PAST homolog 1) (hPAST1) (Testilin)	TISSUE SPECIFICITY: Highly expressed in testis. {ECO:0000269|PubMed:10395801}.	ciliary pocket membrane [GO:0020018]; early endosome membrane [GO:0031901]; endosome membrane [GO:0010008]; extracellular exosome [GO:0070062]; lipid particle [GO:0005811]; membrane [GO:0016020]; plasma membrane [GO:0005886]; platelet dense tubular network membrane [GO:0031095]; recycling endosome membrane [GO:0055038]; ATP binding [GO:0005524]; calcium ion binding [GO:0005509]; GTP binding [GO:0…
DOWN	EHD4_HUMAN	Q9H223	EHD4	tissue	EH domain-containing protein 4 (Hepatocellular carcinoma-associated protein 10/11) (PAST homolog 4)	TISSUE SPECIFICITY: Highly expressed in pancreas and heart. {ECO:0000269|PubMed:10673336}.	early endosome membrane [GO:0031901]; endoplasmic reticulum [GO:0005783]; extracellular exosome [GO:0070062]; membrane [GO:0016020]; nucleus [GO:0005634]; perinuclear region of cytoplasm [GO:0048471]; plasma membrane [GO:0005886]; recycling endosome membrane [GO:0055038]; ATP binding [GO:0005524]; calcium ion binding [GO:0005509]; GTP binding [GO:0005525]; nucleic acid binding [GO:0003676]; cellu…
DOWN	ENOA_HUMAN	P06733	ENO1	other	Alpha-enolase (EC 4.2.1.11) (2-phospho-D-glycerate hydro-lyase) (C-myc promoter-binding protein) (Enolase 1) (MBP-1) (MPB-1) (Non-neural enolase) (NNE) (Phosphopyruvate hydratase) (Plasminogen-binding protein)	TISSUE SPECIFICITY: The alpha/alpha homodimer is expressed in embryo and in most adult tissues. The alpha/beta heterodimer and the beta/beta homodimer are found in striated muscle, and the alpha/gamma heterodimer and the gamma/gamma homodimer in neurons.	cytoplasm [GO:0005737]; cytosol [GO:0005829]; extracellular exosome [GO:0070062]; extracellular space [GO:0005615]; M band [GO:0031430]; membrane [GO:0016020]; nucleus [GO:0005634]; phosphopyruvate hydratase complex [GO:0000015]; plasma membrane [GO:0005886]; DNA binding [GO:0003677]; GTPase binding [GO:0051020]; magnesium ion binding [GO:0000287]; phosphopyruvate hydratase activity [GO:0004634];…
DOWN	EPS8_HUMAN	Q12929	EPS8	tissue	Epidermal growth factor receptor kinase substrate 8	TISSUE SPECIFICITY: Expressed in all tissues analyzed, including heart, brain, placenta, lung, liver, skeletal muscle, kidney and pancreas. Expressed in all epithelial and fibroblastic lines examined and in some, but not all, hematopoietic cells.	brush border [GO:0005903]; cell cortex [GO:0005938]; cell junction [GO:0030054]; extracellular exosome [GO:0070062]; growth cone [GO:0030426]; NMDA selective glutamate receptor complex [GO:0017146]; postsynaptic density [GO:0014069]; ruffle membrane [GO:0032587]; stereocilium [GO:0032420]; vesicle [GO:0031982]; actin binding [GO:0003779]; Rac GTPase binding [GO:0048365]; SH3/SH2 adaptor activity …
DOWN	ES8L2_HUMAN	Q9H6S3	EPS8L2	other	Epidermal growth factor receptor kinase substrate 8-like protein 2 (EPS8-like protein 2) (Epidermal growth factor receptor pathway substrate 8-related protein 2) (EPS8-related protein 2)	TISSUE SPECIFICITY: Detected in fibroblasts and placenta. {ECO:0000269|PubMed:14565974}.	cytoplasm [GO:0005737]; extracellular exosome [GO:0070062]; plasma membrane [GO:0005886]; protein complex [GO:0043234]; ruffle membrane [GO:0032587]; vesicle [GO:0031982]; actin binding [GO:0003779]; positive regulation of GTPase activity [GO:0043547]; positive regulation of ruffle assembly [GO:1900029]; regulation of Rho protein signal transduction [GO:0035023]; Rho protein signal transduction […
DOWN	EXOS3_HUMAN	Q9NQT5	EXOSC3	other	Exosome complex component RRP40 (Exosome component 3) (Ribosomal RNA-processing protein 40) (p10)		cytoplasm [GO:0005737]; cytoplasmic exosome (RNase complex) [GO:0000177]; cytosol [GO:0005829]; exosome (RNase complex) [GO:0000178]; nuclear exosome (RNase complex) [GO:0000176]; nucleolus [GO:0005730]; nucleus [GO:0005634]; transcriptionally active chromatin [GO:0035327]; 3'-5'-exoribonuclease activity [GO:0000175]; RNA binding [GO:0003723]; CUT catabolic process [GO:0071034]; DNA deamination […
DOWN	EZRI_HUMAN	P15311	EZR	tissue	Ezrin (Cytovillin) (Villin-2) (p81)	TISSUE SPECIFICITY: Expressed in cerebral cortex, basal ganglia, hippocampus, hypophysis, and optic nerve. Weakly expressed in brain stem and diencephalon. Stronger expression was detected in gray matter of frontal lobe compared to white matter (at protein level). Component of the microvilli of intestinal epithelial cells. Preferentially expressed in astrocytes of hippocampus, frontal cortex, tha…	actin cytoskeleton [GO:0015629]; actin filament [GO:0005884]; apical part of cell [GO:0045177]; apical plasma membrane [GO:0016324]; astrocyte projection [GO:0097449]; basolateral plasma membrane [GO:0016323]; brush border [GO:0005903]; cell body [GO:0044297]; cell periphery [GO:0071944]; cell projection [GO:0042995]; cell tip [GO:0051286]; ciliary basal body [GO:0036064]; cortical cytoskeleton […
DOWN	FINC_HUMAN	P02751	FN1	other	Fibronectin (FN) (Cold-insoluble globulin) (CIG) [Cleaved into: Anastellin; Ugl-Y1; Ugl-Y2; Ugl-Y3]	TISSUE SPECIFICITY: Plasma FN (soluble dimeric form) is secreted by hepatocytes. Cellular FN (dimeric or cross-linked multimeric forms), made by fibroblasts, epithelial and other cell types, is deposited as fibrils in the extracellular matrix. Ugl-Y1, Ugl-Y2 and Ugl-Y3 are found in urine. {ECO:0000269|PubMed:17614963, ECO:0000269|PubMed:3584091}.	apical plasma membrane [GO:0016324]; basal lamina [GO:0005605]; blood microparticle [GO:0072562]; endoplasmic reticulum-Golgi intermediate compartment [GO:0005793]; extracellular exosome [GO:0070062]; extracellular matrix [GO:0031012]; extracellular region [GO:0005576]; extracellular space [GO:0005615]; fibrinogen complex [GO:0005577]; platelet alpha granule lumen [GO:0031093]; collagen binding […
DOWN	FLOT1_HUMAN	O75955	FLOT1	other	Flotillin-1		basolateral plasma membrane [GO:0016323]; caveola [GO:0005901]; cell-cell adherens junction [GO:0005913]; cell-cell contact zone [GO:0044291]; centriolar satellite [GO:0034451]; cytoplasmic vesicle [GO:0031410]; early endosome [GO:0005769]; endosome [GO:0005768]; extracellular exosome [GO:0070062]; flotillin complex [GO:0016600]; focal adhesion [GO:0005925]; integral component of membrane [GO:001…
DOWN	G3P_HUMAN	P04406	GAPDH	other	Glyceraldehyde-3-phosphate dehydrogenase (GAPDH) (EC 1.2.1.12) (Peptidyl-cysteine S-nitrosylase GAPDH) (EC 2.6.99.-)		cytoplasm [GO:0005737]; cytosol [GO:0005829]; extracellular exosome [GO:0070062]; GAIT complex [GO:0097452]; intracellular membrane-bounded organelle [GO:0043231]; lipid particle [GO:0005811]; membrane [GO:0016020]; microtubule cytoskeleton [GO:0015630]; nuclear membrane [GO:0031965]; nucleus [GO:0005634]; perinuclear region of cytoplasm [GO:0048471]; plasma membrane [GO:0005886]; ribonucleoprote…
DOWN	GBB1_HUMAN	P62873	GNB1	other	Guanine nucleotide-binding protein G(I)/G(S)/G(T) subunit beta-1 (Transducin beta chain 1)		cell body [GO:0044297]; cytosol [GO:0005829]; dendrite [GO:0030425]; extracellular exosome [GO:0070062]; extracellular vesicle [GO:1903561]; heterotrimeric G-protein complex [GO:0005834]; intracellular [GO:0005622]; lysosomal membrane [GO:0005765]; membrane [GO:0016020]; myelin sheath [GO:0043209]; photoreceptor disc membrane [GO:0097381]; photoreceptor inner segment [GO:0001917]; photoreceptor o…
DOWN	GBB2_HUMAN	P62879	GNB2	other	Guanine nucleotide-binding protein G(I)/G(S)/G(T) subunit beta-2 (G protein subunit beta-2) (Transducin beta chain 2)		cell body [GO:0044297]; extracellular exosome [GO:0070062]; extracellular space [GO:0005615]; focal adhesion [GO:0005925]; lysosomal membrane [GO:0005765]; membrane [GO:0016020]; myelin sheath [GO:0043209]; perinuclear region of cytoplasm [GO:0048471]; plasma membrane [GO:0005886]; protein complex [GO:0043234]; vesicle [GO:0031982]; calcium channel regulator activity [GO:0005246]; GTPase activity…
DOWN	GGT1_HUMAN	P19440	GGT1	tissue	Gamma-glutamyltranspeptidase 1 (GGT 1) (EC 2.3.2.2) (Gamma-glutamyltransferase 1) (Glutathione hydrolase 1) (EC 3.4.19.13) (Leukotriene-C4 hydrolase) (EC 3.4.19.14) (CD antigen CD224) [Cleaved into: Gamma-glutamyltranspeptidase 1 heavy chain; Gamma-glutamyltranspeptidase 1 light chain]	TISSUE SPECIFICITY: Detected in fetal and adult kidney and liver, adult pancreas, stomach, intestine, placenta and lung. Isoform 3 is lung-specific. There are several other tissue-specific forms that arise from alternative promoter usage but that produce the same protein.	anchored component of external side of plasma membrane [GO:0031362]; extracellular exosome [GO:0070062]; extracellular space [GO:0005615]; integral component of membrane [GO:0016021]; plasma membrane [GO:0005886]; gamma-glutamyltransferase activity [GO:0003840]; glutathione hydrolase activity [GO:0036374]; arachidonic acid metabolic process [GO:0019369]; cellular amino acid metabolic process [GO:…
DOWN	GNA11_HUMAN	P29992	GNA11	other	Guanine nucleotide-binding protein subunit alpha-11 (G alpha-11) (G-protein subunit alpha-11) (Guanine nucleotide-binding protein G(y) subunit alpha)	TISSUE SPECIFICITY: Expressed in testis. {ECO:0000269|PubMed:18703424}.	cytoplasm [GO:0005737]; extracellular exosome [GO:0070062]; heterotrimeric G-protein complex [GO:0005834]; lysosomal membrane [GO:0005765]; photoreceptor outer segment [GO:0001750]; plasma membrane [GO:0005886]; G-protein beta/gamma-subunit complex binding [GO:0031683]; GTP binding [GO:0005525]; GTPase activity [GO:0003924]; metal ion binding [GO:0046872]; signal transducer activity [GO:0004871];…
DOWN	GNAI1_HUMAN	P63096	GNAI1	other	Guanine nucleotide-binding protein G(i) subunit alpha-1 (Adenylate cyclase-inhibiting G alpha protein)		centrosome [GO:0005813]; cytoplasm [GO:0005737]; extracellular exosome [GO:0070062]; heterotrimeric G-protein complex [GO:0005834]; lysosomal membrane [GO:0005765]; membrane raft [GO:0045121]; midbody [GO:0030496]; nucleus [GO:0005634]; plasma membrane [GO:0005886]; G-protein beta/gamma-subunit complex binding [GO:0031683]; G-protein coupled serotonin receptor binding [GO:0031821]; GDP binding [G…
DOWN	GNAI2_HUMAN	P04899	GNAI2	other	Guanine nucleotide-binding protein G(i) subunit alpha-2 (Adenylate cyclase-inhibiting G alpha protein)		centrosome [GO:0005813]; cytoplasm [GO:0005737]; cytosol [GO:0005829]; extracellular exosome [GO:0070062]; extracellular vesicle [GO:1903561]; heterotrimeric G-protein complex [GO:0005834]; membrane [GO:0016020]; membrane raft [GO:0045121]; midbody [GO:0030496]; nucleoplasm [GO:0005654]; plasma membrane [GO:0005886]; G-protein beta/gamma-subunit complex binding [GO:0031683]; G-protein coupled rec…
DOWN	GP2_HUMAN	P55259	GP2	other	Pancreatic secretory granule membrane major glycoprotein GP2 (Pancreatic zymogen granule membrane protein GP-2) (ZAP75)	TISSUE SPECIFICITY: Pancreatic secretory (zymogen) granule.	anchored component of membrane [GO:0031225]; extracellular exosome [GO:0070062]; plasma membrane [GO:0005886]
DOWN	GPC5B_HUMAN	Q9NZH0	GPRC5B	tissue	G-protein coupled receptor family C group 5 member B (A-69G12.1) (Retinoic acid-induced gene 2 protein) (RAIG-2)	TISSUE SPECIFICITY: Expression is high in kidney, pancreas, and testis, medium in brain, heart, prostate, small intestine, and spleen, low in liver, placenta, skeletal muscle, colon, ovary, and thymus, and not detectable in lung and peripheral leukocyte. According to PubMed:10945465, highly expressed in most brain areas examined, with the highest levels observed in corpus callosum, caudate nucleu…	cell surface [GO:0009986]; cytoplasmic vesicle membrane [GO:0030659]; extracellular exosome [GO:0070062]; extracellular space [GO:0005615]; integral component of membrane [GO:0016021]; intracellular membrane-bounded organelle [GO:0043231]; nucleolus [GO:0005730]; nucleus [GO:0005634]; plasma membrane [GO:0005886]; G-protein coupled receptor activity [GO:0004930]; G-protein coupled receptor bindin…
DOWN	GRAP2_HUMAN	O75791	GRAP2	other	GRB2-related adapter protein 2 (Adapter protein GRID) (GRB-2-like protein) (GRB2L) (GRBLG) (GRBX) (Grf40 adapter protein) (Grf-40) (Growth factor receptor-binding protein) (Hematopoietic cell-associated adapter protein GrpL) (P38) (Protein GADS) (SH3-SH2-SH3 adapter Mona)		cytoplasm [GO:0005737]; cytosol [GO:0005829]; endosome [GO:0005768]; nucleoplasm [GO:0005654]; nucleus [GO:0005634]; SH3/SH2 adaptor activity [GO:0005070]; cell-cell signaling [GO:0007267]; Fc-epsilon receptor signaling pathway [GO:0038095]; innate immune response [GO:0045087]; positive regulation of signal transduction [GO:0009967]; Ras protein signal transduction [GO:0007265]; T cell costimulat…
DOWN	GSTP1_HUMAN	P09211	GSTP1	other	Glutathione S-transferase P (EC 2.5.1.18) (GST class-pi) (GSTP1-1)		cytoplasm [GO:0005737]; cytosol [GO:0005829]; extracellular exosome [GO:0070062]; extracellular space [GO:0005615]; intracellular [GO:0005622]; mitochondrion [GO:0005739]; nucleus [GO:0005634]; TRAF2-GSTP1 complex [GO:0097057]; vesicle [GO:0031982]; dinitrosyl-iron complex binding [GO:0035731]; glutathione transferase activity [GO:0004364]; JUN kinase binding [GO:0008432]; kinase regulator activi…
DOWN	HBE_HUMAN	P02100	HBE1	plasma	Hemoglobin subunit epsilon (Epsilon-globin) (Hemoglobin epsilon chain)	TISSUE SPECIFICITY: Red blood cells.	blood microparticle [GO:0072562]; cytosol [GO:0005829]; hemoglobin complex [GO:0005833]; heme binding [GO:0020037]; iron ion binding [GO:0005506]; oxygen binding [GO:0019825]; oxygen transporter activity [GO:0005344]; blood coagulation [GO:0007596]; negative regulation of transcription from RNA polymerase II promoter [GO:0000122]; protein heterooligomerization [GO:0051291]
DOWN	HMCN1_HUMAN	Q96RW7	HMCN1	tissue	Hemicentin-1 (Fibulin-6) (FIBL-6)	TISSUE SPECIFICITY: Isoform 1 and isoform 2 are expressed in skin fibroblasts and retinal pigment epithelium (RPE) cells. {ECO:0000269|PubMed:14570714}.	basement membrane [GO:0005604]; cell cortex [GO:0005938]; cell junction [GO:0030054]; extracellular exosome [GO:0070062]; calcium ion binding [GO:0005509]; response to stimulus [GO:0050896]; visual perception [GO:0007601]
DOWN	HS71L_HUMAN	P34931	HSPA1L	other	Heat shock 70 kDa protein 1-like (Heat shock 70 kDa protein 1L) (Heat shock 70 kDa protein 1-Hom) (HSP70-Hom)	TISSUE SPECIFICITY: Expressed in spermatids. {ECO:0000269|PubMed:9685725}.	blood microparticle [GO:0072562]; cell body [GO:0044297]; cytosol [GO:0005829]; mitochondrial matrix [GO:0005759]; nucleoplasm [GO:0005654]; zona pellucida receptor complex [GO:0002199]; ATP binding [GO:0005524]; heat shock protein binding [GO:0031072]; ubiquitin protein ligase binding [GO:0031625]; unfolded protein binding [GO:0051082]; binding of sperm to zona pellucida [GO:0007339]; cellular r…
DOWN	HSP76_HUMAN	P17066	HSPA6	other	Heat shock 70 kDa protein 6 (Heat shock 70 kDa protein B')		apical plasma membrane [GO:0016324]; basolateral plasma membrane [GO:0016323]; blood microparticle [GO:0072562]; centriole [GO:0005814]; cytoplasm [GO:0005737]; cytosol [GO:0005829]; extracellular exosome [GO:0070062]; protein complex [GO:0043234]; ATP binding [GO:0005524]; ATPase activity, coupled [GO:0042623]; enzyme binding [GO:0019899]; heat shock protein binding [GO:0031072]; unfolded protei…
DOWN	HV106_HUMAN	P01761	(blank)	plasma	Ig heavy chain V-I region SIE		extracellular region [GO:0005576]; plasma membrane [GO:0005886]; antigen binding [GO:0003823]; complement activation [GO:0006956]; complement activation, classical pathway [GO:0006958]; Fc-epsilon receptor signaling pathway [GO:0038095]; Fc-gamma receptor signaling pathway involved in phagocytosis [GO:0038096]; immune response [GO:0006955]; innate immune response [GO:0045087]; receptor-mediated e…
DOWN	IBP7_HUMAN	Q16270	IGFBP7	other	Insulin-like growth factor-binding protein 7 (IBP-7) (IGF-binding protein 7) (IGFBP-7) (IGFBP-rP1) (MAC25 protein) (PGI2-stimulating factor) (Prostacyclin-stimulating factor) (Tumor-derived adhesion factor) (TAF)		extracellular exosome [GO:0070062]; extracellular region [GO:0005576]; extracellular space [GO:0005615]; cell adhesion [GO:0007155]; negative regulation of cell proliferation [GO:0008285]; regulation of cell growth [GO:0001558]
DOWN	IC1_HUMAN	P05155	SERPING1	plasma	Plasma protease C1 inhibitor (C1 Inh) (C1Inh) (C1 esterase inhibitor) (C1-inhibiting factor) (Serpin G1)		blood microparticle [GO:0072562]; extracellular exosome [GO:0070062]; extracellular region [GO:0005576]; extracellular space [GO:0005615]; platelet alpha granule lumen [GO:0031093]; serine-type endopeptidase inhibitor activity [GO:0004867]; aging [GO:0007568]; blood circulation [GO:0008015]; blood coagulation [GO:0007596]; blood coagulation, intrinsic pathway [GO:0007597]; complement activation, …
DOWN	IDHC_HUMAN	O75874	IDH1	other	Isocitrate dehydrogenase [NADP] cytoplasmic (IDH) (EC 1.1.1.42) (Cytosolic NADP-isocitrate dehydrogenase) (IDP) (NADP(+)-specific ICDH) (Oxalosuccinate decarboxylase)		cytoplasm [GO:0005737]; cytosol [GO:0005829]; extracellular exosome [GO:0070062]; mitochondrion [GO:0005739]; peroxisomal matrix [GO:0005782]; peroxisome [GO:0005777]; isocitrate dehydrogenase (NADP+) activity [GO:0004450]; magnesium ion binding [GO:0000287]; NAD binding [GO:0051287]; NADP binding [GO:0050661]; protein homodimerization activity [GO:0042803]; receptor binding [GO:0005102]; 2-oxogl…
DOWN	IF2B_HUMAN	P20042	EIF2S2	other	Eukaryotic translation initiation factor 2 subunit 2 (Eukaryotic translation initiation factor 2 subunit beta) (eIF-2-beta)		cytoplasm [GO:0005737]; cytosol [GO:0005829]; eukaryotic translation initiation factor 2 complex [GO:0005850]; metal ion binding [GO:0046872]; poly(A) RNA binding [GO:0044822]; RNA binding [GO:0003723]; translation factor activity, RNA binding [GO:0008135]; translation initiation factor activity [GO:0003743]; cellular protein metabolic process [GO:0044267]; gene expression [GO:0010467]; in utero …
DOWN	IGF2_HUMAN	P01344	IGF2	other	Insulin-like growth factor II (IGF-II) (Somatomedin-A) (T3M-11-derived growth factor) [Cleaved into: Insulin-like growth factor II; Insulin-like growth factor II Ala-25 Del; Preptin]		extracellular exosome [GO:0070062]; extracellular region [GO:0005576]; extracellular space [GO:0005615]; plasma membrane [GO:0005886]; platelet alpha granule lumen [GO:0031093]; growth factor activity [GO:0008083]; insulin receptor binding [GO:0005158]; insulin-like growth factor receptor binding [GO:0005159]; protein serine/threonine kinase activator activity [GO:0043539]; receptor activator act…
DOWN	IGHA2_HUMAN	P01877	IGHA2	plasma	Ig alpha-2 chain C region		blood microparticle [GO:0072562]; external side of plasma membrane [GO:0009897]; extracellular exosome [GO:0070062]; extracellular region [GO:0005576]; extracellular space [GO:0005615]; monomeric IgA immunoglobulin complex [GO:0071748]; secretory dimeric IgA immunoglobulin complex [GO:0071752]; secretory IgA immunoglobulin complex [GO:0071751]; antigen binding [GO:0003823]; antibacterial humoral …
DOWN	IGKC_HUMAN	P01834	IGKC	plasma	Ig kappa chain C region		blood microparticle [GO:0072562]; external side of plasma membrane [GO:0009897]; extracellular exosome [GO:0070062]; extracellular region [GO:0005576]; extracellular space [GO:0005615]; immunoglobulin complex, circulating [GO:0042571]; plasma membrane [GO:0005886]; antigen binding [GO:0003823]; immunoglobulin receptor binding [GO:0034987]; B cell receptor signaling pathway [GO:0050853]; complemen…
DOWN	IPSP_HUMAN	P05154	SERPINA5	plasma	Plasma serine protease inhibitor (Acrosomal serine protease inhibitor) (Plasminogen activator inhibitor 3) (PAI-3) (PAI3) (Protein C inhibitor) (PCI) (Serpin A5)	TISSUE SPECIFICITY: Predominantly expressed in the epithelium of seminal vesicles. Expressed in the proximal tubular epithelium of the kidney. Expressed in the superficial and more differentiated epidermal keratinocytes of the skin. Expressed in megakaryocytes and platelets. Expressed poorly in kidney tumor cells compared to non tumor kidney tissues. Expressed in spermatozoa. Present in very high…	acrosomal membrane [GO:0002080]; external side of plasma membrane [GO:0009897]; extracellular exosome [GO:0070062]; extracellular region [GO:0005576]; extracellular space [GO:0005615]; membrane [GO:0016020]; platelet alpha granule [GO:0031091]; platelet dense tubular network [GO:0031094]; protein C inhibitor-coagulation factor V complex [GO:0097181]; protein C inhibitor-coagulation factor Xa comp…
DOWN	IST1_HUMAN	P53990	IST1	other	IST1 homolog (hIST1) (Putative MAPK-activating protein PM28)		centrosome [GO:0005813]; cytoplasmic membrane-bounded vesicle [GO:0016023]; cytosol [GO:0005829]; endoplasmic reticulum-Golgi intermediate compartment [GO:0005793]; extracellular exosome [GO:0070062]; Flemming body [GO:0090543]; midbody [GO:0030496]; MIT domain binding [GO:0090541]; protein complex binding [GO:0032403]; protein domain specific binding [GO:0019904]; abscission [GO:0009838]; cell d…
DOWN	ITIH4_HUMAN	Q14624	ITIH4	plasma	Inter-alpha-trypsin inhibitor heavy chain H4 (ITI heavy chain H4) (ITI-HC4) (Inter-alpha-inhibitor heavy chain 4) (Inter-alpha-trypsin inhibitor family heavy chain-related protein) (IHRP) (Plasma kallikrein sensitive glycoprotein 120) (Gp120) (PK-120) [Cleaved into: 70 kDa inter-alpha-trypsin inhibitor heavy chain H4; 35 kDa inter-alpha-trypsin inhibitor heavy chain H4]	TISSUE SPECIFICITY: Liver specific. {ECO:0000269|PubMed:7775381, ECO:0000269|PubMed:7805892}.	blood microparticle [GO:0072562]; cytoplasm [GO:0005737]; extracellular exosome [GO:0070062]; extracellular region [GO:0005576]; plasma membrane [GO:0005886]; endopeptidase inhibitor activity [GO:0004866]; serine-type endopeptidase inhibitor activity [GO:0004867]; acute-phase response [GO:0006953]; hyaluronan metabolic process [GO:0030212]; negative regulation of endopeptidase activity [GO:001095…
DOWN	ITM2B_HUMAN	Q9Y287	ITM2B	tissue	Integral membrane protein 2B (Immature BRI2) (imBRI2) (Protein E25B) (Transmembrane protein BRI) (Bri) [Cleaved into: BRI2, membrane form (Mature BRI2) (mBRI2); BRI2 intracellular domain (BRI2 ICD); BRI2C, soluble form; Bri23 peptide (Bri2-23) (ABri23) (C-terminal peptide) (P23 peptide)]	TISSUE SPECIFICITY: Ubiquitous. Expressed in brain.	endosome membrane [GO:0010008]; extracellular exosome [GO:0070062]; extracellular region [GO:0005576]; extracellular space [GO:0005615]; Golgi apparatus [GO:0005794]; Golgi-associated vesicle membrane [GO:0030660]; integral component of organelle membrane [GO:0031301]; intracellular membrane-bounded organelle [GO:0043231]; membrane [GO:0016020]; plasma membrane [GO:0005886]; ATP binding [GO:00055…
DOWN	K1C9_HUMAN	P35527	KRT9	other	Keratin, type I cytoskeletal 9 (Cytokeratin-9) (CK-9) (Keratin-9) (K9)	TISSUE SPECIFICITY: Expressed in the terminally differentiated epidermis of palms and soles. {ECO:0000269|PubMed:7507869}.	extracellular exosome [GO:0070062]; extracellular space [GO:0005615]; intermediate filament [GO:0005882]; membrane [GO:0016020]; nucleus [GO:0005634]; structural constituent of cytoskeleton [GO:0005200]; epidermis development [GO:0008544]; intermediate filament organization [GO:0045109]; skin development [GO:0043588]; spermatogenesis [GO:0007283]
DOWN	K22E_HUMAN	P35908	KRT2	other	Keratin, type II cytoskeletal 2 epidermal (Cytokeratin-2e) (CK-2e) (Epithelial keratin-2e) (Keratin-2 epidermis) (Keratin-2e) (K2e) (Type-II keratin Kb2)	TISSUE SPECIFICITY: Expressed in the upper spinous and granular suprabasal layers of normal adult epidermal tissues from most body sites including thigh, breast nipple, foot sole, penile shaft and axilla. Not present in foreskin, squamous metaplasias and carcinomas. Expression in hypertrophic and keloid scars begins in the deepest suprabasal layer. Weakly expressed in normal gingiva and tongue, h…	cytoplasm [GO:0005737]; extracellular exosome [GO:0070062]; extracellular space [GO:0005615]; Golgi apparatus [GO:0005794]; intermediate filament [GO:0005882]; intermediate filament cytoskeleton [GO:0045111]; keratin filament [GO:0045095]; membrane [GO:0016020]; nucleus [GO:0005634]; structural constituent of cytoskeleton [GO:0005200]; epidermis development [GO:0008544]; keratinization [GO:003142…
DOWN	K2C1_HUMAN	P04264	KRT1	other	Keratin, type II cytoskeletal 1 (67 kDa cytokeratin) (Cytokeratin-1) (CK-1) (Hair alpha protein) (Keratin-1) (K1) (Type-II keratin Kb1)	TISSUE SPECIFICITY: The source of this protein is neonatal foreskin. The 67-kDa type II keratins are expressed in terminally differentiating epidermis.	blood microparticle [GO:0072562]; cytoskeleton [GO:0005856]; extracellular exosome [GO:0070062]; extracellular matrix [GO:0031012]; extracellular space [GO:0005615]; keratin filament [GO:0045095]; membrane [GO:0016020]; nucleus [GO:0005634]; plasma membrane [GO:0005886]; carbohydrate binding [GO:0030246]; receptor activity [GO:0004872]; structural molecule activity [GO:0005198]; complement activa…
DOWN	KAD5_HUMAN	Q9Y6K8	AK5	tissue	Adenylate kinase isoenzyme 5 (AK 5) (EC 2.7.4.3) (EC 2.7.4.6) (ATP-AMP transphosphorylase 5)	TISSUE SPECIFICITY: Brain specific. {ECO:0000269|PubMed:10215863}.	cytoplasm [GO:0005737]; cytosol [GO:0005829]; microtubule organizing center [GO:0005815]; adenylate kinase activity [GO:0004017]; ATP binding [GO:0005524]; nucleoside diphosphate kinase activity [GO:0004550]; ADP biosynthetic process [GO:0006172]; ATP metabolic process [GO:0046034]; dADP biosynthetic process [GO:0006173]; nucleobase-containing small molecule interconversion [GO:0015949]; nucleoba…
DOWN	KCRB_HUMAN	P12277	CKB	other	Creatine kinase B-type (EC 2.7.3.2) (B-CK) (Creatine kinase B chain)		cytoplasm [GO:0005737]; cytosol [GO:0005829]; extracellular exosome [GO:0070062]; extracellular space [GO:0005615]; mitochondrion [GO:0005739]; myelin sheath [GO:0043209]; ATP binding [GO:0005524]; creatine kinase activity [GO:0004111]; ubiquitin protein ligase binding [GO:0031625]; cellular chloride ion homeostasis [GO:0030644]; cellular nitrogen compound metabolic process [GO:0034641]; creatine…
DOWN	KIF12_HUMAN	Q96FN5	KIF12	tissue	Kinesin-like protein KIF12	TISSUE SPECIFICITY: Expressed in fetal liver, adult brain and pancreatic islet as well as in kidney tumors, uterus cancer and pancreatic cancer. {ECO:0000269|PubMed:15643526}.	cytoplasm [GO:0005737]; extracellular exosome [GO:0070062]; kinesin complex [GO:0005871]; microtubule [GO:0005874]; ATP binding [GO:0005524]; ATPase activity [GO:0016887]; microtubule motor activity [GO:0003777]; microtubule-based movement [GO:0007018]
DOWN	KLK1_HUMAN	P06870	KLK1	tissue	Kallikrein-1 (EC 3.4.21.35) (Kidney/pancreas/salivary gland kallikrein) (Tissue kallikrein)	TISSUE SPECIFICITY: Isoform 2 is expressed in pancreas, salivary glands, kidney, colon, prostate gland, testis, spleen and the colon adenocarcinoma cell line T84. {ECO:0000269|PubMed:7749372}.	extracellular exosome [GO:0070062]; extracellular space [GO:0005615]; nucleus [GO:0005634]; secretory granule [GO:0030141]; serine-type endopeptidase activity [GO:0004252]; acute inflammatory response [GO:0002526]; regulation of systemic arterial blood pressure [GO:0003073]; zymogen activation [GO:0031638]
DOWN	KNG1_HUMAN	P01042	KNG1	other	Kininogen-1 (Alpha-2-thiol proteinase inhibitor) (Fitzgerald factor) (High molecular weight kininogen) (HMWK) (Williams-Fitzgerald-Flaujeac factor) [Cleaved into: Kininogen-1 heavy chain; T-kinin (Ile-Ser-Bradykinin); Bradykinin (Kallidin I); Lysyl-bradykinin (Kallidin II); Kininogen-1 light chain; Low molecular weight growth-promoting factor]	TISSUE SPECIFICITY: Secreted in plasma. T-kinin is detected in malignant ovarian, colon and breast carcinomas, but not in benign tumors. {ECO:0000269|PubMed:2076202}.	blood microparticle [GO:0072562]; cytosol [GO:0005829]; extracellular exosome [GO:0070062]; extracellular region [GO:0005576]; extracellular space [GO:0005615]; plasma membrane [GO:0005886]; platelet alpha granule lumen [GO:0031093]; cysteine-type endopeptidase inhibitor activity [GO:0004869]; heparin binding [GO:0008201]; receptor binding [GO:0005102]; zinc ion binding [GO:0008270]; blood coagul…
DOWN	LAMP1_HUMAN	P11279	LAMP1	other	Lysosome-associated membrane glycoprotein 1 (LAMP-1) (Lysosome-associated membrane protein 1) (CD107 antigen-like family member A) (CD antigen CD107a)		alveolar lamellar body [GO:0097208]; cytolytic granule [GO:0044194]; cytoplasm [GO:0005737]; dendrite [GO:0030425]; endosome membrane [GO:0010008]; external side of plasma membrane [GO:0009897]; extracellular exosome [GO:0070062]; integral component of plasma membrane [GO:0005887]; late endosome [GO:0005770]; lysosomal membrane [GO:0005765]; lysosome [GO:0005764]; melanosome [GO:0042470]; membran…
DOWN	LDHB_HUMAN	P07195	LDHB	tissue	L-lactate dehydrogenase B chain (LDH-B) (EC 1.1.1.27) (LDH heart subunit) (LDH-H) (Renal carcinoma antigen NY-REN-46)		cytoplasm [GO:0005737]; cytosol [GO:0005829]; extracellular exosome [GO:0070062]; membrane [GO:0016020]; membrane raft [GO:0045121]; mitochondrion [GO:0005739]; myelin sheath [GO:0043209]; L-lactate dehydrogenase activity [GO:0004459]; NAD binding [GO:0051287]; carbohydrate metabolic process [GO:0005975]; cellular metabolic process [GO:0044237]; lactate metabolic process [GO:0006089]; NAD metabol…
DOWN	LG3BP_HUMAN	Q08380	LGALS3BP	other	Galectin-3-binding protein (Basement membrane autoantigen p105) (Lectin galactoside-binding soluble 3-binding protein) (Mac-2-binding protein) (MAC2BP) (Mac-2 BP) (Tumor-associated antigen 90K)	TISSUE SPECIFICITY: Ubiquitous. Detected in body fluids such as semen, milk, serum, tears, saliva and urine. Expressed by keratinocytes and fibroblasts. {ECO:0000269|PubMed:8034587, ECO:0000269|PubMed:8390986, ECO:0000269|PubMed:8757764}.	blood microparticle [GO:0072562]; extracellular exosome [GO:0070062]; extracellular space [GO:0005615]; membrane [GO:0016020]; proteinaceous extracellular matrix [GO:0005578]; scavenger receptor activity [GO:0005044]; cell adhesion [GO:0007155]; cellular defense response [GO:0006968]; receptor-mediated endocytosis [GO:0006898]; signal transduction [GO:0007165]
DOWN	LRP2_HUMAN	P98164	LRP2	tissue	Low-density lipoprotein receptor-related protein 2 (LRP-2) (Glycoprotein 330) (gp330) (Megalin)	TISSUE SPECIFICITY: Absorptive epithelia, including renal proximal tubules.	apical plasma membrane [GO:0016324]; brush border membrane [GO:0031526]; coated pit [GO:0005905]; endocytic vesicle [GO:0030139]; endoplasmic reticulum [GO:0005783]; endosome [GO:0005768]; extracellular exosome [GO:0070062]; Golgi apparatus [GO:0005794]; integral component of membrane [GO:0016021]; lysosomal membrane [GO:0005765]; lysosome [GO:0005764]; plasma membrane [GO:0005886]; receptor comp…
DOWN	LTBP4_HUMAN	Q8N2S1	LTBP4	tissue	Latent-transforming growth factor beta-binding protein 4 (LTBP-4)	TISSUE SPECIFICITY: Highly expressed in heart, skeletal muscle, pancreas, uterus, and small intestine. Weakly expressed in placenta and lung. {ECO:0000269|PubMed:9271198, ECO:0000269|PubMed:9660815}.	cell [GO:0005623]; extracellular exosome [GO:0070062]; extracellular matrix [GO:0031012]; extracellular region [GO:0005576]; extracellular space [GO:0005615]; proteinaceous extracellular matrix [GO:0005578]; calcium ion binding [GO:0005509]; glycosaminoglycan binding [GO:0005539]; integrin binding [GO:0005178]; transforming growth factor beta binding [GO:0050431]; transforming growth factor beta-…
DOWN	MASP2_HUMAN	O00187	MASP2	other	Mannan-binding lectin serine protease 2 (EC 3.4.21.104) (MBL-associated serine protease 2) (Mannose-binding protein-associated serine protease 2) (MASP-2) [Cleaved into: Mannan-binding lectin serine protease 2 A chain; Mannan-binding lectin serine protease 2 B chain]	TISSUE SPECIFICITY: Plasma.	extracellular exosome [GO:0070062]; extracellular region [GO:0005576]; calcium ion binding [GO:0005509]; calcium-dependent protein binding [GO:0048306]; complement component C4b binding [GO:0001855]; peptidase activity [GO:0008233]; serine-type endopeptidase activity [GO:0004252]; complement activation [GO:0006956]; complement activation, classical pathway [GO:0006958]; complement activation, lec…
DOWN	MDR1_HUMAN	P08183	ABCB1	tissue	Multidrug resistance protein 1 (EC 3.6.3.44) (ATP-binding cassette sub-family B member 1) (P-glycoprotein 1) (CD antigen CD243)	TISSUE SPECIFICITY: Expressed in liver, kidney, small intestine and brain.	cell surface [GO:0009986]; extracellular exosome [GO:0070062]; integral component of membrane [GO:0016021]; membrane [GO:0016020]; plasma membrane [GO:0005886]; ATP binding [GO:0005524]; ATPase activity, coupled to transmembrane movement of substances [GO:0042626]; transporter activity [GO:0005215]; xenobiotic-transporting ATPase activity [GO:0008559]; drug transmembrane transport [GO:0006855]; G…
DOWN	MITD1_HUMAN	Q8WV92	MITD1	other	MIT domain-containing protein 1		extracellular exosome [GO:0070062]; extrinsic component of membrane [GO:0019898]; intracellular membrane-bounded organelle [GO:0043231]; late endosome membrane [GO:0031902]; midbody [GO:0030496]; phosphatidylinositol binding [GO:0035091]; protein domain specific binding [GO:0019904]; protein homodimerization activity [GO:0042803]; cell separation after cytokinesis [GO:0000920]; mitotic cytokinesi…
DOWN	MK03_HUMAN	P27361	MAPK3	other	Mitogen-activated protein kinase 3 (MAP kinase 3) (MAPK 3) (EC 2.7.11.24) (ERT2) (Extracellular signal-regulated kinase 1) (ERK-1) (Insulin-stimulated MAP2 kinase) (MAP kinase isoform p44) (p44-MAPK) (Microtubule-associated protein 2 kinase) (p44-ERK1)		caveola [GO:0005901]; cytoskeleton [GO:0005856]; cytosol [GO:0005829]; early endosome [GO:0005769]; extracellular exosome [GO:0070062]; focal adhesion [GO:0005925]; Golgi apparatus [GO:0005794]; late endosome [GO:0005770]; microtubule cytoskeleton [GO:0015630]; mitochondrion [GO:0005739]; nuclear envelope [GO:0005635]; nucleoplasm [GO:0005654]; nucleus [GO:0005634]; protein complex [GO:0043234]; …
DOWN	MYH8_HUMAN	P13535	MYH8	other	Myosin-8 (Myosin heavy chain 8) (Myosin heavy chain, skeletal muscle, perinatal) (MyHC-perinatal)		cytoplasm [GO:0005737]; cytosol [GO:0005829]; muscle myosin complex [GO:0005859]; myosin filament [GO:0032982]; sarcomere [GO:0030017]; actin filament binding [GO:0051015]; ATP binding [GO:0005524]; ATPase activity [GO:0016887]; microfilament motor activity [GO:0000146]; myosin light chain binding [GO:0032027]; structural constituent of muscle [GO:0008307]; ATP metabolic process [GO:0046034]; mus…
DOWN	MYH9_HUMAN	P35579	MYH9	tissue	Myosin-9 (Cellular myosin heavy chain, type A) (Myosin heavy chain 9) (Myosin heavy chain, non-muscle IIa) (Non-muscle myosin heavy chain A) (NMMHC-A) (Non-muscle myosin heavy chain IIa) (NMMHC II-a) (NMMHC-IIA)	TISSUE SPECIFICITY: In the kidney, expressed in the glomeruli. Also expressed in leukocytes. {ECO:0000269|PubMed:11752022, ECO:0000269|PubMed:1912569}.	actin cytoskeleton [GO:0015629]; actomyosin [GO:0042641]; actomyosin contractile ring [GO:0005826]; brush border [GO:0005903]; cell leading edge [GO:0031252]; cell-cell adherens junction [GO:0005913]; cleavage furrow [GO:0032154]; cytoplasm [GO:0005737]; cytosol [GO:0005829]; extracellular exosome [GO:0070062]; focal adhesion [GO:0005925]; membrane [GO:0016020]; myosin II complex [GO:0016460]; my…
DOWN	NAPSA_HUMAN	O96009	NAPSA	tissue	Napsin-A (EC 3.4.23.-) (Aspartyl protease 4) (ASP4) (Asp 4) (Napsin-1) (TA01/TA02)	TISSUE SPECIFICITY: Expressed predominantly in adult lung (type II pneumocytes) and kidney and in fetal lung. Low levels in adult spleen and very low levels in peripheral blood leukocytes.	alveolar lamellar body [GO:0097208]; extracellular exosome [GO:0070062]; extracellular space [GO:0005615]; lysosome [GO:0005764]; multivesicular body lumen [GO:0097486]; aspartic-type endopeptidase activity [GO:0004190]; endopeptidase activity [GO:0004175]; peptidase activity [GO:0008233]; cellular protein metabolic process [GO:0044267]; membrane protein proteolysis [GO:0033619]; protein cataboli…
DOWN	NEP_HUMAN	P08473	MME	other	Neprilysin (EC 3.4.24.11) (Atriopeptidase) (Common acute lymphocytic leukemia antigen) (CALLA) (Enkephalinase) (Neutral endopeptidase 24.11) (NEP) (Neutral endopeptidase) (Skin fibroblast elastase) (SFE) (CD antigen CD10)		axon [GO:0030424]; brush border [GO:0005903]; cytoplasm [GO:0005737]; dendrite [GO:0030425]; extracellular exosome [GO:0070062]; focal adhesion [GO:0005925]; integral component of membrane [GO:0016021]; integral component of plasma membrane [GO:0005887]; neuron projection terminus [GO:0044306]; plasma membrane [GO:0005886]; synapse [GO:0045202]; synaptic vesicle [GO:0008021]; endopeptidase activi…
DOWN	NU107_HUMAN	P57740	NUP107	other	Nuclear pore complex protein Nup107 (107 kDa nucleoporin) (Nucleoporin Nup107)		centrosome [GO:0005813]; condensed chromosome kinetochore [GO:0000777]; cytosol [GO:0005829]; membrane [GO:0016020]; nuclear envelope [GO:0005635]; nuclear membrane [GO:0031965]; nuclear periphery [GO:0034399]; nuclear pore [GO:0005643]; nuclear pore outer ring [GO:0031080]; nucleoplasm [GO:0005654]; nucleocytoplasmic transporter activity [GO:0005487]; structural constituent of nuclear pore [GO:0…
DOWN	OLIG2_HUMAN	Q13516	OLIG2	tissue	Oligodendrocyte transcription factor 2 (Oligo2) (Class B basic helix-loop-helix protein 1) (bHLHb1) (Class E basic helix-loop-helix protein 19) (bHLHe19) (Protein kinase C-binding protein 2) (Protein kinase C-binding protein RACK17)	TISSUE SPECIFICITY: Expressed in the brain, in oligodendrocytes. Strongly expressed in oligodendrogliomas, while expression is weak to moderate in astrocytomas. Expression in glioblastomas highly variable. {ECO:0000269|PubMed:11498220, ECO:0000269|PubMed:11526205}.	cytoplasm [GO:0005737]; nucleus [GO:0005634]; DNA binding [GO:0003677]; transcription factor activity, RNA polymerase II distal enhancer sequence-specific binding [GO:0003705]; myelination [GO:0042552]; negative regulation of neuron differentiation [GO:0045665]; negative regulation of transcription from RNA polymerase II promoter [GO:0000122]; neuron fate commitment [GO:0048663]; positive regulat…
DOWN	P3IP1_HUMAN	Q96FE7	PIK3IP1	other	Phosphoinositide-3-kinase-interacting protein 1 (Kringle domain-containing protein HGFL)		extracellular exosome [GO:0070062]; extracellular space [GO:0005615]; integral component of membrane [GO:0016021]; plasma membrane [GO:0005886]; phosphatidylinositol 3-kinase catalytic subunit binding [GO:0036313]; serine-type endopeptidase activity [GO:0004252]; negative regulation of phosphatidylinositol 3-kinase activity [GO:0043553]; negative regulation of phosphatidylinositol 3-kinase signal…
DOWN	P55G_HUMAN	Q92569	PIK3R3	tissue	Phosphatidylinositol 3-kinase regulatory subunit gamma (PI3-kinase regulatory subunit gamma) (PI3K regulatory subunit gamma) (PtdIns-3-kinase regulatory subunit gamma) (Phosphatidylinositol 3-kinase 55 kDa regulatory subunit gamma) (PI3-kinase subunit p55-gamma) (PtdIns-3-kinase regulatory subunit p55-gamma) (p55PIK)	TISSUE SPECIFICITY: Highest levels in brain and testis. Lower levels in adipose tissue, kidney, heart, lung and skeletal muscle.	cytosol [GO:0005829]; phosphatidylinositol 3-kinase complex [GO:0005942]; 1-phosphatidylinositol-3-kinase activity [GO:0016303]; 1-phosphatidylinositol-3-kinase regulator activity [GO:0046935]; insulin receptor signaling pathway [GO:0008286]; phosphatidylinositol biosynthetic process [GO:0006661]; phosphatidylinositol phosphorylation [GO:0046854]; phosphatidylinositol-3-phosphate biosynthetic pro…
DOWN	PDC6I_HUMAN	Q8WUM4	PDCD6IP	other	Programmed cell death 6-interacting protein (PDCD6-interacting protein) (ALG-2-interacting protein 1) (ALG-2-interacting protein X) (Hp95)		cytoplasm [GO:0005737]; cytosol [GO:0005829]; endoplasmic reticulum exit site [GO:0070971]; extracellular exosome [GO:0070062]; extracellular vesicle [GO:1903561]; focal adhesion [GO:0005925]; immunological synapse [GO:0001772]; melanosome [GO:0042470]; membrane [GO:0016020]; microtubule organizing center [GO:0005815]; myelin sheath [GO:0043209]; calcium-dependent protein binding [GO:0048306]; pr…
DOWN	PDE2A_HUMAN	O00408	PDE2A	tissue	cGMP-dependent 3',5'-cyclic phosphodiesterase (EC 3.1.4.17) (Cyclic GMP-stimulated phosphodiesterase) (CGS-PDE) (cGSPDE)	TISSUE SPECIFICITY: Expressed in brain and to a lesser extent in heart, placenta, lung, skeletal muscle, kidney and pancreas.	cytoplasm [GO:0005737]; cytosol [GO:0005829]; endoplasmic reticulum [GO:0005783]; Golgi apparatus [GO:0005794]; membrane raft [GO:0045121]; mitochondrial matrix [GO:0005759]; nucleus [GO:0005634]; perinuclear region of cytoplasm [GO:0048471]; plasma membrane [GO:0005886]; presynaptic membrane [GO:0042734]; calcium channel activity [GO:0005262]; cAMP binding [GO:0030552]; cGMP binding [GO:0030553]…
DOWN	PGBM_HUMAN	P98160	HSPG2	other	Basement membrane-specific heparan sulfate proteoglycan core protein (HSPG) (Perlecan) (PLC) [Cleaved into: Endorepellin; LG3 peptide]	TISSUE SPECIFICITY: Found in the basement membranes.	basal lamina [GO:0005605]; extracellular exosome [GO:0070062]; extracellular matrix [GO:0031012]; extracellular region [GO:0005576]; extracellular space [GO:0005615]; focal adhesion [GO:0005925]; Golgi lumen [GO:0005796]; lysosomal lumen [GO:0043202]; plasma membrane [GO:0005886]; metal ion binding [GO:0046872]; protein C-terminus binding [GO:0008022]; angiogenesis [GO:0001525]; brain development…
DOWN	PGK1_HUMAN	P00558	PGK1	other	Phosphoglycerate kinase 1 (EC 2.7.2.3) (Cell migration-inducing gene 10 protein) (Primer recognition protein 2) (PRP 2)		cytosol [GO:0005829]; extracellular exosome [GO:0070062]; membrane [GO:0016020]; membrane raft [GO:0045121]; ATP binding [GO:0005524]; phosphoglycerate kinase activity [GO:0004618]; canonical glycolysis [GO:0061621]; carbohydrate metabolic process [GO:0005975]; epithelial cell differentiation [GO:0030855]; gluconeogenesis [GO:0006094]; glucose metabolic process [GO:0006006]; phosphorylation [GO:0…
DOWN	PIGR_HUMAN	P01833	PIGR	plasma	Polymeric immunoglobulin receptor (PIgR) (Poly-Ig receptor) (Hepatocellular carcinoma-associated protein TB6) [Cleaved into: Secretory component]		extracellular exosome [GO:0070062]; extracellular space [GO:0005615]; integral component of plasma membrane [GO:0005887]; plasma membrane [GO:0005886]; receptor complex [GO:0043235]; polymeric immunoglobulin receptor activity [GO:0001792]; detection of chemical stimulus involved in sensory perception of bitter taste [GO:0001580]; epidermal growth factor receptor signaling pathway [GO:0007173]; Fc…
DOWN	PLAK_HUMAN	P14923	JUP	other	Junction plakoglobin (Catenin gamma) (Desmoplakin III) (Desmoplakin-3)		catenin complex [GO:0016342]; cell-cell adherens junction [GO:0005913]; cell-cell junction [GO:0005911]; cytoplasm [GO:0005737]; cytoplasmic side of plasma membrane [GO:0009898]; cytoskeleton [GO:0005856]; cytosol [GO:0005829]; desmosome [GO:0030057]; extracellular exosome [GO:0070062]; focal adhesion [GO:0005925]; gamma-catenin-TCF7L2 complex [GO:0071665]; intercalated disc [GO:0014704]; interme…
DOWN	POTEF_HUMAN	A5A3E0	POTEF	other	POTE ankyrin domain family member F (ANKRD26-like family C member 1B) (Chimeric POTE-actin protein)	TISSUE SPECIFICITY: Expressed in breast cancer cell lines (at protein level). {ECO:0000269|PubMed:17101985}.	blood microparticle [GO:0072562]; cell cortex [GO:0005938]; extracellular exosome [GO:0070062]; extracellular space [GO:0005615]; retina homeostasis [GO:0001895]
DOWN	PPAP_HUMAN	P15309	ACPP	tissue	Prostatic acid phosphatase (PAP) (EC 3.1.3.2) (5'-nucleotidase) (5'-NT) (EC 3.1.3.5) (Ecto-5'-nucleotidase) (Thiamine monophosphatase) (TMPase) [Cleaved into: PAPf39]	TISSUE SPECIFICITY: Highly expressed in the prostate, restricted to glandular and ductal epithelial cells. Also expressed in bladder, kidney, pancreas, lung, cervix, testis and ovary. Weak expression in a subset of pancreatic islet cells, squamous epithelia, the pilosebaceous unit, colonic neuroendocrine cells and skin adnexal structures. Isoform 2 also expressed in the sarcolemma of skeletal mus…	extracellular exosome [GO:0070062]; extracellular space [GO:0005615]; filopodium [GO:0030175]; integral component of membrane [GO:0016021]; intracellular [GO:0005622]; lysosomal membrane [GO:0005765]; nucleus [GO:0005634]; plasma membrane [GO:0005886]; vesicle membrane [GO:0012506]; 5'-nucleotidase activity [GO:0008253]; acid phosphatase activity [GO:0003993]; identical protein binding [GO:004280…
DOWN	PROF1_HUMAN	P07737	PFN1	other	Profilin-1 (Epididymis tissue protein Li 184a) (Profilin I)	TISSUE SPECIFICITY: Expressed in epididymis (at protein level). {ECO:0000269|PubMed:20736409}.	blood microparticle [GO:0072562]; cell cortex [GO:0005938]; cytoplasm [GO:0005737]; cytoskeleton [GO:0005856]; cytosol [GO:0005829]; extracellular exosome [GO:0070062]; focal adhesion [GO:0005925]; membrane [GO:0016020]; nucleus [GO:0005634]; actin binding [GO:0003779]; actin monomer binding [GO:0003785]; adenyl-nucleotide exchange factor activity [GO:0000774]; phosphatidylinositol-4,5-bisphospha…
DOWN	PROM1_HUMAN	O43490	PROM1	other	Prominin-1 (Antigen AC133) (Prominin-like protein 1) (CD antigen CD133)	TISSUE SPECIFICITY: Isoform 1 is selectively expressed on CD34 hematopoietic stem and progenitor cells in adult and fetal bone marrow, fetal liver, cord blood and adult peripheral blood. Isoform 1 is not detected on other blood cells. Isoform 1 is also expressed in a number of non-lymphoid tissues including retina, pancreas, placenta, kidney, liver, lung, brain and heart. Found in saliva within s…	apical plasma membrane [GO:0016324]; brush border [GO:0005903]; cell surface [GO:0009986]; endoplasmic reticulum [GO:0005783]; endoplasmic reticulum-Golgi intermediate compartment [GO:0005793]; extracellular exosome [GO:0070062]; extracellular space [GO:0005615]; integral component of plasma membrane [GO:0005887]; intracellular membrane-bounded organelle [GO:0043231]; microvillus membrane [GO:003…
DOWN	PROM2_HUMAN	Q8N271	PROM2	tissue	Prominin-2 (PROM-2) (Prominin-like protein 2) (hPROML2)	TISSUE SPECIFICITY: Present in saliva within small membrane particles (at protein level). Expressed in kidney, prostate, trachea, esophagus, salivary gland, thyroid gland, mammary gland adrenal gland, placenta, stomach, spinal cord and liver. In submucosal tumor, expressed in spindle-shaped or stellate stromal cells. Expressed in prostate cancer cell lines. {ECO:0000269|PubMed:12446606, ECO:00002…	apical plasma membrane [GO:0016324]; basolateral plasma membrane [GO:0016323]; cell projection [GO:0042995]; cell surface [GO:0009986]; ciliary membrane [GO:0060170]; cilium [GO:0005929]; cytoplasmic vesicle [GO:0031410]; extracellular exosome [GO:0070062]; integral component of plasma membrane [GO:0005887]; microspike [GO:0044393]; microvillus [GO:0005902]; microvillus membrane [GO:0031528]; pro…
DOWN	PUR6_HUMAN	P22234	PAICS	other	Multifunctional protein ADE2 [Includes: Phosphoribosylaminoimidazole-succinocarboxamide synthase (EC 6.3.2.6) (SAICAR synthetase); Phosphoribosylaminoimidazole carboxylase (EC 4.1.1.21) (AIR carboxylase) (AIRC)]		cytosol [GO:0005829]; extracellular exosome [GO:0070062]; membrane [GO:0016020]; ATP binding [GO:0005524]; identical protein binding [GO:0042802]; phosphoribosylaminoimidazole carboxylase activity [GO:0004638]; phosphoribosylaminoimidazolesuccinocarboxamide synthase activity [GO:0004639]; 'de novo' IMP biosynthetic process [GO:0006189]; adenine biosynthetic process [GO:0046084]; nucleobase-contai…
DOWN	PVR_HUMAN	P15151	PVR	other	Poliovirus receptor (Nectin-like protein 5) (NECL-5) (CD antigen CD155)		cell surface [GO:0009986]; cell-cell adherens junction [GO:0005913]; cytoplasm [GO:0005737]; extracellular exosome [GO:0070062]; extracellular space [GO:0005615]; focal adhesion [GO:0005925]; integral component of membrane [GO:0016021]; integral component of plasma membrane [GO:0005887]; plasma membrane [GO:0005886]; cell adhesion molecule binding [GO:0050839]; protein homodimerization activity […
DOWN	PVRL4_HUMAN	Q96NY8	PVRL4	tissue	Nectin-4 (Ig superfamily receptor LNIR) (Poliovirus receptor-related protein 4) [Cleaved into: Processed poliovirus receptor-related protein 4]	TISSUE SPECIFICITY: Predominantly expressed in placenta. Not detected in normal breast epithelium but expressed in breast carcinoma. {ECO:0000269|PubMed:11544254, ECO:0000269|PubMed:17474988}.	cell-cell adherens junction [GO:0005913]; extracellular exosome [GO:0070062]; integral component of plasma membrane [GO:0005887]; plasma membrane [GO:0005886]; cell adhesion molecule binding [GO:0050839]; protein homodimerization activity [GO:0042803]; receptor activity [GO:0004872]; receptor binding [GO:0005102]; virus receptor activity [GO:0001618]; adherens junction organization [GO:0034332]; …
DOWN	RAB10_HUMAN	P61026	RAB10	tissue	Ras-related protein Rab-10		cytoplasmic vesicle membrane [GO:0030659]; endoplasmic reticulum membrane [GO:0005789]; endoplasmic reticulum tubular network [GO:0071782]; endosome [GO:0005768]; endosome membrane [GO:0010008]; extracellular exosome [GO:0070062]; focal adhesion [GO:0005925]; Golgi apparatus [GO:0005794]; insulin-responsive compartment [GO:0032593]; perinuclear region of cytoplasm [GO:0048471]; phagocytic vesicle…
DOWN	RAB14_HUMAN	P61106	RAB14	tissue	Ras-related protein Rab-14		alveolar lamellar body [GO:0097208]; apical plasma membrane [GO:0016324]; cytoplasmic vesicle membrane [GO:0030659]; cytosol [GO:0005829]; early endosome [GO:0005769]; early endosome membrane [GO:0031901]; extracellular exosome [GO:0070062]; Golgi membrane [GO:0000139]; Golgi stack [GO:0005795]; intracellular [GO:0005622]; intracellular membrane-bounded organelle [GO:0043231]; late endosome [GO:0…
DOWN	RAB35_HUMAN	Q15286	RAB35	tissue	Ras-related protein Rab-35 (GTP-binding protein RAY) (Ras-related protein Rab-1C)		cell projection membrane [GO:0031253]; clathrin-coated endocytic vesicle [GO:0045334]; coated pit [GO:0005905]; endosome membrane [GO:0010008]; extracellular exosome [GO:0070062]; intercellular bridge [GO:0045171]; melanosome [GO:0042470]; mitochondrion [GO:0005739]; plasma membrane [GO:0005886]; GDP binding [GO:0019003]; GTP binding [GO:0005525]; GTPase activity [GO:0003924]; phosphatidylinosito…
DOWN	RAB3A_HUMAN	P20336	RAB3A	tissue	Ras-related protein Rab-3A	TISSUE SPECIFICITY: Specifically expressed in brain.	acrosomal vesicle [GO:0001669]; axon [GO:0030424]; clathrin-sculpted acetylcholine transport vesicle membrane [GO:0060201]; clathrin-sculpted gamma-aminobutyric acid transport vesicle membrane [GO:0061202]; clathrin-sculpted glutamate transport vesicle membrane [GO:0060203]; clathrin-sculpted monoamine transport vesicle membrane [GO:0070083]; cytosol [GO:0005829]; endosome [GO:0005768]; extracell…
DOWN	RAB5C_HUMAN	P51148	RAB5C	tissue	Ras-related protein Rab-5C (L1880) (RAB5L)		early endosome [GO:0005769]; early endosome membrane [GO:0031901]; endocytic vesicle [GO:0030139]; extracellular exosome [GO:0070062]; intracellular membrane-bounded organelle [GO:0043231]; lipid particle [GO:0005811]; lysosomal membrane [GO:0005765]; melanosome [GO:0042470]; plasma membrane [GO:0005886]; GDP binding [GO:0019003]; GTP binding [GO:0005525]; GTPase activity [GO:0003924]; intracellu…
DOWN	RAB8B_HUMAN	Q92930	RAB8B	tissue	Ras-related protein Rab-8B		cell tip [GO:0051286]; endosome [GO:0005768]; extracellular exosome [GO:0070062]; mitochondrion [GO:0005739]; perinuclear region of cytoplasm [GO:0048471]; peroxisomal membrane [GO:0005778]; phagocytic vesicle [GO:0045335]; phagocytic vesicle membrane [GO:0030670]; plasma membrane [GO:0005886]; secretory granule membrane [GO:0030667]; synaptic vesicle [GO:0008021]; trans-Golgi network transport v…
DOWN	RAI3_HUMAN	Q8NFJ5	GPRC5A	tissue	Retinoic acid-induced protein 3 (G-protein coupled receptor family C group 5 member A) (Phorbol ester induced gene 1) (PEIG-1) (Retinoic acid-induced gene 1 protein) (RAIG-1)	TISSUE SPECIFICITY: Expressed at high level in fetal and adult lung tissues but repressed in most human lung cancers (PubMed:9857033, PubMed:18000218). Constitutively expressed in fetal kidney and adult placenta, kidney, prostate, testis, ovary, small intestine, colon, stomach, and spinal chord at low to moderate levels. Not detectable in fetal heart, brain, and liver and adult heart, brain, live…	cytoplasmic vesicle membrane [GO:0030659]; extracellular exosome [GO:0070062]; integral component of plasma membrane [GO:0005887]; intracellular membrane-bounded organelle [GO:0043231]; plasma membrane [GO:0005886]; G-protein coupled receptor activity [GO:0004930]; negative regulation of epidermal growth factor-activated receptor activity [GO:0007175]; signal transduction [GO:0007165]
DOWN	RAP1A_HUMAN	P62834	RAP1A	tissue	Ras-related protein Rap-1A (C21KG) (G-22K) (GTP-binding protein smg p21A) (Ras-related protein Krev-1)		cell junction [GO:0030054]; cytoplasm [GO:0005737]; cytosol [GO:0005829]; early endosome [GO:0005769]; extracellular exosome [GO:0070062]; guanyl-nucleotide exchange factor complex [GO:0032045]; late endosome [GO:0005770]; myelin sheath [GO:0043209]; neuron projection [GO:0043005]; perinuclear region of cytoplasm [GO:0048471]; plasma membrane [GO:0005886]; GTP binding [GO:0005525]; GTPase activit…
DOWN	RB27B_HUMAN	O00194	RAB27B	tissue	Ras-related protein Rab-27B (C25KG)	TISSUE SPECIFICITY: Expressed primarily in testis.	apical plasma membrane [GO:0016324]; extracellular exosome [GO:0070062]; Golgi apparatus [GO:0005794]; Golgi stack [GO:0005795]; melanosome [GO:0042470]; multivesicular body membrane [GO:0032585]; secretory granule [GO:0030141]; trans-Golgi network transport vesicle [GO:0030140]; zymogen granule membrane [GO:0042589]; GDP binding [GO:0019003]; GTP binding [GO:0005525]; GTPase activity [GO:0003924…
DOWN	RNAS2_HUMAN	P10153	RNASE2	tissue	Non-secretory ribonuclease (EC 3.1.27.5) (Eosinophil-derived neurotoxin) (RNase UpI-2) (Ribonuclease 2) (RNase 2) (Ribonuclease US)	TISSUE SPECIFICITY: Liver, lung, spleen, leukocytes and body fluids.	extracellular exosome [GO:0070062]; extracellular region [GO:0005576]; lysosome [GO:0005764]; endonuclease activity [GO:0004519]; nucleic acid binding [GO:0003676]; ribonuclease A activity [GO:0004522]; ribonuclease activity [GO:0004540]; chemotaxis [GO:0006935]; nucleic acid phosphodiester bond hydrolysis [GO:0090305]; positive regulation of protein targeting to mitochondrion [GO:1903955]; RNA c…
DOWN	S12A3_HUMAN	P55017	SLC12A3	tissue	Solute carrier family 12 member 3 (Na-Cl cotransporter) (NCC) (Na-Cl symporter) (Thiazide-sensitive sodium-chloride cotransporter)	TISSUE SPECIFICITY: Predominant in kidney.	apical plasma membrane [GO:0016324]; cytosol [GO:0005829]; extracellular exosome [GO:0070062]; integral component of plasma membrane [GO:0005887]; membrane [GO:0016020]; plasma membrane [GO:0005886]; potassium ion symporter activity [GO:0022820]; potassium:chloride symporter activity [GO:0015379]; sodium ion transmembrane transporter activity [GO:0015081]; sodium:chloride symporter activity [GO:0…
DOWN	S1A7A_HUMAN	Q86SG5	S100A7A	other	Protein S100-A7A (S100 calcium-binding protein A15) (S100 calcium-binding protein A7-like 1) (S100 calcium-binding protein A7A)	TISSUE SPECIFICITY: Overexpressed in psoriasis.	cytoplasm [GO:0005737]; calcium ion binding [GO:0005509]; protein self-association [GO:0043621]
DOWN	SCRB2_HUMAN	Q14108	SCARB2	other	Lysosome membrane protein 2 (85 kDa lysosomal membrane sialoglycoprotein) (LGP85) (CD36 antigen-like 2) (Lysosome membrane protein II) (LIMP II) (Scavenger receptor class B member 2) (CD antigen CD36)		extracellular exosome [GO:0070062]; focal adhesion [GO:0005925]; integral component of membrane [GO:0016021]; lysosomal lumen [GO:0043202]; lysosomal membrane [GO:0005765]; membrane [GO:0016020]; enzyme binding [GO:0019899]; virus receptor activity [GO:0001618]; cell adhesion [GO:0007155]; protein targeting to lysosome [GO:0006622]
DOWN	SDCB1_HUMAN	O00560	SDCBP	tissue	Syntenin-1 (Melanoma differentiation-associated protein 9) (MDA-9) (Pro-TGF-alpha cytoplasmic domain-interacting protein 18) (TACIP18) (Scaffold protein Pbp1) (Syndecan-binding protein 1)	TISSUE SPECIFICITY: Widely expressed. Expressed in fetal kidney, liver, lung and brain. In adult highest expression in heart and placenta.	adherens junction [GO:0005912]; blood microparticle [GO:0072562]; cytoplasm [GO:0005737]; cytoskeleton [GO:0005856]; cytosol [GO:0005829]; endoplasmic reticulum membrane [GO:0005789]; extracellular exosome [GO:0070062]; extracellular space [GO:0005615]; extracellular vesicle [GO:1903561]; focal adhesion [GO:0005925]; interleukin-5 receptor complex [GO:0005895]; melanosome [GO:0042470]; membrane […
DOWN	SFXN1_HUMAN	Q9H9B4	SFXN1	other	Sideroflexin-1 (Tricarboxylate carrier protein) (TCC)		integral component of membrane [GO:0016021]; mitochondrial inner membrane [GO:0005743]; mitochondrion [GO:0005739]; ion transmembrane transporter activity [GO:0015075]; erythrocyte differentiation [GO:0030218]; iron ion homeostasis [GO:0055072]; iron ion transport [GO:0006826]
DOWN	SHSA5_HUMAN	Q8N114	SHISA5	other	Protein shisa-5 (Putative NF-kappa-B-activating protein 120) (Scotin)		endoplasmic reticulum membrane [GO:0005789]; extracellular exosome [GO:0070062]; integral component of membrane [GO:0016021]; nuclear membrane [GO:0031965]; signal transducer activity [GO:0004871]; WW domain binding [GO:0050699]; intrinsic apoptotic signaling pathway in response to DNA damage by p53 class mediator [GO:0042771]; positive regulation of I-kappaB kinase/NF-kappaB signaling [GO:004312…
DOWN	SIM24_HUMAN	O75264	SMIM24	other	Small integral membrane protein 24		extracellular exosome [GO:0070062]; integral component of membrane [GO:0016021]
DOWN	SLMO2_HUMAN	Q9Y3B1	PRELID3B	other	PRELI domain containing protein 3B (Protein slowmo homolog 2)		mitochondrial intermembrane space [GO:0005758]; phosphatidic acid transporter activity [GO:1990050]; phospholipid transport [GO:0015914]
DOWN	STOM_HUMAN	P27105	STOM	plasma	Erythrocyte band 7 integral membrane protein (Protein 7.2b) (Stomatin)	TISSUE SPECIFICITY: Detected in erythrocytes (at protein level). Widely expressed. {ECO:0000269|PubMed:1547348, ECO:0000269|PubMed:23219802}.	blood microparticle [GO:0072562]; cytoplasm [GO:0005737]; cytoskeleton [GO:0005856]; endoplasmic reticulum [GO:0005783]; extracellular exosome [GO:0070062]; extracellular space [GO:0005615]; integral component of plasma membrane [GO:0005887]; melanosome [GO:0042470]; membrane [GO:0016020]; membrane raft [GO:0045121]; mitochondrion [GO:0005739]; perinuclear region of cytoplasm [GO:0048471]; vesicl…
DOWN	TBA1C_HUMAN	Q9BQE3	TUBA1C	other	Tubulin alpha-1C chain (Alpha-tubulin 6) (Tubulin alpha-6 chain)		cytoplasm [GO:0005737]; microtubule [GO:0005874]; nucleus [GO:0005634]; vesicle [GO:0031982]; GTP binding [GO:0005525]; GTPase activity [GO:0003924]; structural constituent of cytoskeleton [GO:0005200]; structural molecule activity [GO:0005198]; 'de novo' posttranslational protein folding [GO:0051084]; cell division [GO:0051301]; cellular protein metabolic process [GO:0044267]; cytoskeleton-depen…
DOWN	TFF1_HUMAN	P04155	TFF1	tissue	Trefoil factor 1 (Breast cancer estrogen-inducible protein) (PNR-2) (Polypeptide P1.A) (hP1.A) (Protein pS2)	TISSUE SPECIFICITY: Found in stomach, with highest levels in the upper gastric mucosal cells (at protein level). Detected in goblet cells of the small and large intestine and rectum, small submucosal glands in the esophagus, mucous acini of the sublingual gland, submucosal glands of the trachea, and epithelial cells lining the exocrine pancreatic ducts but not in the remainder of the pancreas (at…	extracellular space [GO:0005615]; carbohydrate metabolic process [GO:0005975]; cell differentiation [GO:0030154]; digestion [GO:0007586]; maintenance of gastrointestinal epithelium [GO:0030277]; negative regulation of cell proliferation [GO:0008285]; response to immobilization stress [GO:0035902]; response to iron ion [GO:0010039]; response to peptide hormone [GO:0043434]
DOWN	TFF2_HUMAN	Q03403	TFF2	tissue	Trefoil factor 2 (Spasmolysin) (Spasmolytic polypeptide) (SP)	TISSUE SPECIFICITY: Stomach.	extracellular exosome [GO:0070062]; extracellular space [GO:0005615]; intracellular [GO:0005622]; calcium-mediated signaling [GO:0019722]; chemokine-mediated signaling pathway [GO:0070098]; digestion [GO:0007586]; negative regulation of gastric acid secretion [GO:0060455]; negative regulation of inflammatory response [GO:0050728]; negative regulation of macrophage activation [GO:0043031]; positiv…
DOWN	TGM4_HUMAN	P49221	TGM4	tissue	Protein-glutamine gamma-glutamyltransferase 4 (EC 2.3.2.13) (Fibrinoligase) (Prostate transglutaminase) (Prostate-specific transglutaminase) (Transglutaminase P) (TG(P)) (TGP) (TGase P) (Transglutaminase-4) (TGase-4)	TISSUE SPECIFICITY: Prostate.	cytoplasm [GO:0005737]; extracellular exosome [GO:0070062]; extracellular matrix [GO:0031012]; Golgi apparatus [GO:0005794]; metal ion binding [GO:0046872]; protein-glutamine gamma-glutamyltransferase activity [GO:0003810]; peptide cross-linking [GO:0018149]
DOWN	TNAP3_HUMAN	P21580	TNFAIP3	tissue	Tumor necrosis factor alpha-induced protein 3 (TNF alpha-induced protein 3) (EC 3.4.19.12) (EC 6.3.2.-) (OTU domain-containing protein 7C) (Putative DNA-binding protein A20) (Zinc finger protein A20) [Cleaved into: A20p50; A20p37]		cytosol [GO:0005829]; extracellular exosome [GO:0070062]; lysosome [GO:0005764]; nucleus [GO:0005634]; DNA binding [GO:0003677]; K63-linked polyubiquitin binding [GO:0070530]; ligase activity [GO:0016874]; protease binding [GO:0002020]; protein self-association [GO:0043621]; ubiquitin binding [GO:0043130]; ubiquitin-protein transferase activity [GO:0004842]; ubiquitin-specific protease activity […
DOWN	TPIS_HUMAN	P60174	TPI1	other	Triosephosphate isomerase (TIM) (EC 5.3.1.1) (Triose-phosphate isomerase)		cytosol [GO:0005829]; extracellular exosome [GO:0070062]; extracellular space [GO:0005615]; nucleus [GO:0005634]; triose-phosphate isomerase activity [GO:0004807]; ubiquitin protein ligase binding [GO:0031625]; canonical glycolysis [GO:0061621]; carbohydrate metabolic process [GO:0005975]; gluconeogenesis [GO:0006094]; glucose metabolic process [GO:0006006]; glyceraldehyde-3-phosphate biosyntheti…
DOWN	TRXR1_HUMAN	Q16881	TXNRD1	tissue	Thioredoxin reductase 1, cytoplasmic (TR) (EC 1.8.1.9) (Gene associated with retinoic and interferon-induced mortality 12 protein) (GRIM-12) (Gene associated with retinoic and IFN-induced mortality 12 protein) (KM-102-derived reductase-like factor) (Thioredoxin reductase TR1)	TISSUE SPECIFICITY: Isoform 1 is expressed predominantly in Leydig cells (at protein level). Also expressed in ovary, spleen, heart, liver, kidney and pancreas and in a number of cancer cell lines. Isoform 4 is widely expressed with highest levels in kidney, testis, uterus, ovary, prostate, placenta and fetal liver. {ECO:0000269|PubMed:18042542, ECO:0000269|PubMed:8999974}.	cytosol [GO:0005829]; extracellular exosome [GO:0070062]; mitochondrion [GO:0005739]; nucleus [GO:0005634]; electron carrier activity [GO:0009055]; flavin adenine dinucleotide binding [GO:0050660]; protein disulfide oxidoreductase activity [GO:0015035]; thioredoxin-disulfide reductase activity [GO:0004791]; cell proliferation [GO:0008283]; cell redox homeostasis [GO:0045454]; cellular lipid metab…
DOWN	TS101_HUMAN	Q99816	TSG101	tissue	Tumor susceptibility gene 101 protein (ESCRT-I complex subunit TSG101)	TISSUE SPECIFICITY: Heart, brain, placenta, lung, liver, skeletal, kidney and pancreas.	cytoplasm [GO:0005737]; early endosome [GO:0005769]; endosome [GO:0005768]; endosome membrane [GO:0010008]; ESCRT I complex [GO:0000813]; extracellular exosome [GO:0070062]; late endosome [GO:0005770]; late endosome membrane [GO:0031902]; multivesicular body [GO:0005771]; nucleolus [GO:0005730]; plasma membrane [GO:0005886]; calcium-dependent protein binding [GO:0048306]; DNA binding [GO:0003677]…
DOWN	UPK2_HUMAN	O00526	UPK2	tissue	Uroplakin-2 (UP2) (Uroplakin II) (UPII)	TISSUE SPECIFICITY: Expressed in ureter. {ECO:0000269|PubMed:9846985}.	apical plasma membrane [GO:0016324]; extracellular exosome [GO:0070062]; integral component of endoplasmic reticulum membrane [GO:0030176]; integral component of plasma membrane [GO:0005887]; epithelial cell differentiation [GO:0030855]; membrane organization [GO:0061024]; multicellular organismal development [GO:0007275]
DOWN	VASN_HUMAN	Q6EMK4	VASN	tissue	Vasorin (Protein slit-like 2)	TISSUE SPECIFICITY: Expressed at highest levels in aorta, at intermediate levels in kidney and placenta and at lowest levels in brain, heart, liver, lung and skeletal muscle. Within the aorta, the strongest expression is found in the tunica media of the proximal ascending aorta, the descending thoracic aorta, the abdominal aorta and the coronary arteries. Within the kidney, expression is found in…	cell surface [GO:0009986]; extracellular exosome [GO:0070062]; extracellular space [GO:0005615]; integral component of membrane [GO:0016021]; lysosomal membrane [GO:0005765]; mitochondrion [GO:0005739]; plasma membrane [GO:0005886]; transforming growth factor beta binding [GO:0050431]; cellular response to hypoxia [GO:0071456]; cellular response to redox state [GO:0071461]; negative regulation of…
DOWN	VATA_HUMAN	P38606	ATP6V1A	tissue	V-type proton ATPase catalytic subunit A (V-ATPase subunit A) (EC 3.6.3.14) (V-ATPase 69 kDa subunit) (Vacuolar ATPase isoform VA68) (Vacuolar proton pump subunit alpha)	TISSUE SPECIFICITY: Present in all tissues analyzed.	apical plasma membrane [GO:0016324]; cytosol [GO:0005829]; extracellular exosome [GO:0070062]; integral component of plasma membrane [GO:0005887]; lysosomal membrane [GO:0005765]; microvillus [GO:0005902]; mitochondrion [GO:0005739]; myelin sheath [GO:0043209]; plasma membrane [GO:0005886]; proton-transporting two-sector ATPase complex [GO:0016469]; proton-transporting V-type ATPase, V1 domain [G…
DOWN	VP37B_HUMAN	Q9H9H4	VPS37B	other	Vacuolar protein sorting-associated protein 37B (hVps37B) (ESCRT-I complex subunit VPS37B)	TISSUE SPECIFICITY: Widely expressed. Expressed in macrophages and lymphocytes. {ECO:0000269|PubMed:15218037}.	cytoplasm [GO:0005737]; endosome [GO:0005768]; endosome membrane [GO:0010008]; ESCRT I complex [GO:0000813]; extracellular exosome [GO:0070062]; late endosome membrane [GO:0031902]; midbody [GO:0030496]; plasma membrane [GO:0005886]; calcium-dependent protein binding [GO:0048306]; endosomal transport [GO:0016197]; intracellular transport of virus [GO:0075733]; membrane organization [GO:0061024]; …
DOWN	VPS4B_HUMAN	O75351	VPS4B	tissue	Vacuolar protein sorting-associated protein 4B (EC 3.6.4.6) (Cell migration-inducing gene 1 protein) (Suppressor of K(+) transport growth defect 1) (Protein SKD1)	TISSUE SPECIFICITY: Ubiquitously expressed. {ECO:0000269|PubMed:11563910}.	centrosome [GO:0005813]; cytoplasm [GO:0005737]; cytosol [GO:0005829]; endosome [GO:0005768]; endosome membrane [GO:0010008]; extracellular exosome [GO:0070062]; Flemming body [GO:0090543]; late endosome membrane [GO:0031902]; nucleus [GO:0005634]; spindle pole [GO:0000922]; ATP binding [GO:0005524]; ATPase activity [GO:0016887]; ATPase activity, coupled [GO:0042623]; identical protein binding [G…
DOWN	VTA1_HUMAN	Q9NP79	VTA1	other	Vacuolar protein sorting-associated protein VTA1 homolog (Dopamine-responsive gene 1 protein) (DRG-1) (LYST-interacting protein 5) (LIP5) (SKD1-binding protein 1) (SBP1)		cytosol [GO:0005829]; endosome membrane [GO:0010008]; extracellular exosome [GO:0070062]; protein C-terminus binding [GO:0008022]; endosomal transport [GO:0016197]; membrane organization [GO:0061024]; multivesicular body sorting pathway [GO:0071985]; protein transport [GO:0015031]; viral budding [GO:0046755]; viral life cycle [GO:0019058]; viral process [GO:0016032]
DOWN	VTI1B_HUMAN	Q9UEU0	VTI1B	tissue	Vesicle transport through interaction with t-SNAREs homolog 1B (Vesicle transport v-SNARE protein Vti1-like 1) (Vti1-rp1)	TISSUE SPECIFICITY: Expressed in all tissues examined.	cytoplasm [GO:0005737]; endoplasmic reticulum membrane [GO:0005789]; ER to Golgi transport vesicle membrane [GO:0012507]; Golgi apparatus [GO:0005794]; integral component of membrane [GO:0016021]; intracellular membrane-bounded organelle [GO:0043231]; late endosome membrane [GO:0031902]; lysosomal membrane [GO:0005765]; neuronal cell body [GO:0043025]; perinuclear region of cytoplasm [GO:0048471]…
DOWN	XPP2_HUMAN	O43895	XPNPEP2	tissue	Xaa-Pro aminopeptidase 2 (EC 3.4.11.9) (Aminoacylproline aminopeptidase) (Membrane-bound aminopeptidase P) (Membrane-bound APP) (Membrane-bound AmP) (mAmP) (X-Pro aminopeptidase 2)	TISSUE SPECIFICITY: Expressed in kidney, lung, heart, placenta, liver, small intestine and colon. No expression in brain, skeletal muscle, pancreas, spleen, thymus, prostate, testis and ovary.	anchored component of membrane [GO:0031225]; extracellular exosome [GO:0070062]; membrane [GO:0016020]; plasma membrane [GO:0005886]; aminopeptidase activity [GO:0004177]; metal ion binding [GO:0046872]; metallopeptidase activity [GO:0008237]
DOWN	Z324A_HUMAN	O75467	ZNF324	other	Zinc finger protein 324A (Zinc finger protein ZF5128)		nucleus [GO:0005634]; DNA binding [GO:0003677]; metal ion binding [GO:0046872]; regulation of transcription, DNA-templated [GO:0006355]; transcription, DNA-templated [GO:0006351]
DOWN	ZN155_HUMAN	Q12901	ZNF155	other	Zinc finger protein 155		nucleus [GO:0005634]; DNA binding [GO:0003677]; metal ion binding [GO:0046872]; transcription factor activity, sequence-specific DNA binding [GO:0003700]; transcription, DNA-templated [GO:0006351]
DOWN	ZN221_HUMAN	Q9UK13	ZNF221	other	Zinc finger protein 221		nucleus [GO:0005634]; DNA binding [GO:0003677]; metal ion binding [GO:0046872]; regulation of transcription, DNA-templated [GO:0006355]; transcription, DNA-templated [GO:0006351]
UP	1A25_HUMAN	P18462	HLA-A	plasma	HLA class I histocompatibility antigen, A-25 alpha chain (HLA class I histocompatibility antigen, A-10 alpha chain) (MHC class I antigen A*25)		cell surface [GO:0009986]; early endosome membrane [GO:0031901]; endoplasmic reticulum [GO:0005783]; ER to Golgi transport vesicle membrane [GO:0012507]; Golgi apparatus [GO:0005794]; Golgi membrane [GO:0000139]; integral component of lumenal side of endoplasmic reticulum membrane [GO:0071556]; MHC class I protein complex [GO:0042612]; phagocytic vesicle membrane [GO:0030670]; plasma membrane [GO…
UP	6PGL_HUMAN	O95336	PGLS	other	6-phosphogluconolactonase (6PGL) (EC 3.1.1.31)		cytosol [GO:0005829]; extracellular exosome [GO:0070062]; 6-phosphogluconolactonase activity [GO:0017057]; monosaccharide binding [GO:0048029]; carbohydrate metabolic process [GO:0005975]; pentose-phosphate shunt [GO:0006098]; pentose-phosphate shunt, oxidative branch [GO:0009051]; small molecule metabolic process [GO:0044281]
UP	A1AT_HUMAN	P01009	SERPINA1	plasma	Alpha-1-antitrypsin (Alpha-1 protease inhibitor) (Alpha-1-antiproteinase) (Serpin A1) [Cleaved into: Short peptide from AAT (SPAAT)]	TISSUE SPECIFICITY: Ubiquitous. Expressed in leukocytes and plasma. {ECO:0000269|PubMed:23826168}.	endoplasmic reticulum [GO:0005783]; endoplasmic reticulum lumen [GO:0005788]; endoplasmic reticulum-Golgi intermediate compartment membrane [GO:0033116]; ER to Golgi transport vesicle [GO:0030134]; extracellular exosome [GO:0070062]; extracellular region [GO:0005576]; extracellular space [GO:0005615]; Golgi apparatus [GO:0005794]; Golgi membrane [GO:0000139]; platelet alpha granule lumen [GO:0031…
UP	A1BG_HUMAN	P04217	A1BG	plasma	Alpha-1B-glycoprotein (Alpha-1-B glycoprotein)	TISSUE SPECIFICITY: Plasma.	blood microparticle [GO:0072562]; extracellular exosome [GO:0070062]; extracellular region [GO:0005576]; extracellular space [GO:0005615]
UP	A2AP_HUMAN	P08697	SERPINF2	plasma	Alpha-2-antiplasmin (Alpha-2-AP) (Alpha-2-plasmin inhibitor) (Alpha-2-PI) (Serpin F2)	TISSUE SPECIFICITY: Expressed by the liver and secreted in plasma.	blood microparticle [GO:0072562]; cell surface [GO:0009986]; extracellular exosome [GO:0070062]; extracellular region [GO:0005576]; extracellular space [GO:0005615]; fibrinogen complex [GO:0005577]; platelet alpha granule lumen [GO:0031093]; endopeptidase inhibitor activity [GO:0004866]; protease binding [GO:0002020]; protein homodimerization activity [GO:0042803]; serine-type endopeptidase inhib…
UP	A2MG_HUMAN	P01023	A2M	plasma	Alpha-2-macroglobulin (Alpha-2-M) (C3 and PZP-like alpha-2-macroglobulin domain-containing protein 5)	TISSUE SPECIFICITY: Secreted in plasma. {ECO:0000269|PubMed:6203908}.	blood microparticle [GO:0072562]; cytosol [GO:0005829]; extracellular exosome [GO:0070062]; extracellular region [GO:0005576]; platelet alpha granule lumen [GO:0031093]; calcium-dependent protein binding [GO:0048306]; enzyme binding [GO:0019899]; growth factor binding [GO:0019838]; interleukin-1 binding [GO:0019966]; interleukin-8 binding [GO:0019959]; protease binding [GO:0002020]; receptor bind…
UP	AACT_HUMAN	P01011	SERPINA3	plasma	Alpha-1-antichymotrypsin (ACT) (Cell growth-inhibiting gene 24/25 protein) (Serpin A3) [Cleaved into: Alpha-1-antichymotrypsin His-Pro-less]	TISSUE SPECIFICITY: Plasma. Synthesized in the liver. Like the related alpha-1-antitrypsin, its concentration increases in the acute phase of inflammation or infection. Found in the amyloid plaques from the hippocampus of Alzheimer disease brains. {ECO:0000269|PubMed:3257719, ECO:0000269|PubMed:9880565}.	blood microparticle [GO:0072562]; extracellular exosome [GO:0070062]; extracellular region [GO:0005576]; extracellular space [GO:0005615]; intracellular [GO:0005622]; nucleus [GO:0005634]; DNA binding [GO:0003677]; serine-type endopeptidase inhibitor activity [GO:0004867]; acute-phase response [GO:0006953]; inflammatory response [GO:0006954]; maintenance of gastrointestinal epithelium [GO:0030277…
UP	ACTB_HUMAN	P60709	ACTB	other	Actin, cytoplasmic 1 (Beta-actin) [Cleaved into: Actin, cytoplasmic 1, N-terminally processed]		blood microparticle [GO:0072562]; cortical cytoskeleton [GO:0030863]; cytoplasm [GO:0005737]; cytoplasmic ribonucleoprotein granule [GO:0036464]; cytoskeleton [GO:0005856]; cytosol [GO:0005829]; dense body [GO:0097433]; extracellular exosome [GO:0070062]; extracellular space [GO:0005615]; focal adhesion [GO:0005925]; membrane [GO:0016020]; MLL5-L complex [GO:0070688]; myelin sheath [GO:0043209]; …
UP	AFAM_HUMAN	P43652	AFM	other	Afamin (Alpha-albumin) (Alpha-Alb)	TISSUE SPECIFICITY: High level detected in plasma but also in extravascular fluids such as follicular and cerebrospinal fluids (at protein level). {ECO:0000269|PubMed:15952736}.	blood microparticle [GO:0072562]; extracellular exosome [GO:0070062]; extracellular region [GO:0005576]; extracellular space [GO:0005615]; vitamin E binding [GO:0008431]; vitamin transport [GO:0051180]
UP	ALBU_HUMAN	P02768	ALB	plasma	Serum albumin	TISSUE SPECIFICITY: Plasma.	blood microparticle [GO:0072562]; endoplasmic reticulum [GO:0005783]; extracellular exosome [GO:0070062]; extracellular region [GO:0005576]; extracellular space [GO:0005615]; Golgi apparatus [GO:0005794]; myelin sheath [GO:0043209]; nucleus [GO:0005634]; platelet alpha granule lumen [GO:0031093]; protein complex [GO:0043234]; antioxidant activity [GO:0016209]; chaperone binding [GO:0051087]; copp…
UP	ALDOC_HUMAN	P09972	ALDOC	other	Fructose-bisphosphate aldolase C (EC 4.1.2.13) (Brain-type aldolase)		cytoskeleton [GO:0005856]; cytosol [GO:0005829]; extracellular exosome [GO:0070062]; mitochondrion [GO:0005739]; cytoskeletal protein binding [GO:0008092]; fructose-bisphosphate aldolase activity [GO:0004332]; canonical glycolysis [GO:0061621]; carbohydrate metabolic process [GO:0005975]; epithelial cell differentiation [GO:0030855]; fructose 1,6-bisphosphate metabolic process [GO:0030388]; fruct…
UP	ANT3_HUMAN	P01008	SERPINC1	plasma	Antithrombin-III (ATIII) (Serpin C1)	TISSUE SPECIFICITY: Found in plasma.	blood microparticle [GO:0072562]; extracellular exosome [GO:0070062]; extracellular region [GO:0005576]; extracellular space [GO:0005615]; plasma membrane [GO:0005886]; heparin binding [GO:0008201]; protease binding [GO:0002020]; serine-type endopeptidase inhibitor activity [GO:0004867]; blood coagulation [GO:0007596]; negative regulation of endopeptidase activity [GO:0010951]; negative regulatio…
UP	AOC1_HUMAN	P19801	AOC1	tissue	Amiloride-sensitive amine oxidase [copper-containing] (DAO) (Diamine oxidase) (EC 1.4.3.22) (Amiloride-binding protein 1) (Amine oxidase copper domain-containing protein 1) (Histaminase) (Kidney amine oxidase) (KAO)	TISSUE SPECIFICITY: Placenta and kidney.	bicellular tight junction [GO:0005923]; extracellular exosome [GO:0070062]; extracellular space [GO:0005615]; peroxisome [GO:0005777]; plasma membrane [GO:0005886]; calcium ion binding [GO:0005509]; copper ion binding [GO:0005507]; diamine oxidase activity [GO:0052597]; drug binding [GO:0008144]; heparin binding [GO:0008201]; histamine oxidase activity [GO:0052598]; methylputrescine oxidase activ…
UP	APOA1_HUMAN	P02647	APOA1	plasma	Apolipoprotein A-I (Apo-AI) (ApoA-I) (Apolipoprotein A1) [Cleaved into: Proapolipoprotein A-I (ProapoA-I); Truncated apolipoprotein A-I (Apolipoprotein A-I(1-242))]	TISSUE SPECIFICITY: Major protein of plasma HDL, also found in chylomicrons. Synthesized in the liver and small intestine. The oxidized form at Met-110 and Met-136 is increased in individuals with increased risk for coronary artery disease, such as in carrier of the eNOSa/b genotype and exposure to cigarette smoking. It is also present in increased levels in aortic lesions relative to native ApoA…	blood microparticle [GO:0072562]; cell surface [GO:0009986]; chylomicron [GO:0042627]; cytoplasmic vesicle [GO:0031410]; cytosol [GO:0005829]; discoidal high-density lipoprotein particle [GO:0034365]; early endosome [GO:0005769]; endocytic vesicle [GO:0030139]; endocytic vesicle lumen [GO:0071682]; endoplasmic reticulum lumen [GO:0005788]; extracellular exosome [GO:0070062]; extracellular region …
UP	CAH1_HUMAN	P00915	CA1	other	Carbonic anhydrase 1 (EC 4.2.1.1) (Carbonate dehydratase I) (Carbonic anhydrase B) (CAB) (Carbonic anhydrase I) (CA-I)		cytosol [GO:0005829]; extracellular exosome [GO:0070062]; arylesterase activity [GO:0004064]; carbonate dehydratase activity [GO:0004089]; hydro-lyase activity [GO:0016836]; zinc ion binding [GO:0008270]; bicarbonate transport [GO:0015701]; one-carbon metabolic process [GO:0006730]; small molecule metabolic process [GO:0044281]
UP	CERU_HUMAN	P00450	CP	plasma	Ceruloplasmin (EC 1.16.3.1) (Ferroxidase)	TISSUE SPECIFICITY: Expressed by the liver and secreted in plasma.	blood microparticle [GO:0072562]; extracellular exosome [GO:0070062]; extracellular region [GO:0005576]; extracellular space [GO:0005615]; lysosomal membrane [GO:0005765]; chaperone binding [GO:0051087]; copper ion binding [GO:0005507]; ferroxidase activity [GO:0004322]; cellular iron ion homeostasis [GO:0006879]; copper ion transport [GO:0006825]; transmembrane transport [GO:0055085]
UP	CLH2_HUMAN	P53675	CLTCL1	tissue	Clathrin heavy chain 2 (Clathrin heavy chain on chromosome 22) (CLH-22)	TISSUE SPECIFICITY: Maximal levels in skeletal muscle. High levels in heart and testis. Low expression detected in all other tissues.	clathrin coat of trans-Golgi network vesicle [GO:0030130]; clathrin-coated vesicle [GO:0030136]; coated pit [GO:0005905]; coated vesicle [GO:0030135]; extracellular exosome [GO:0070062]; late endosome [GO:0005770]; membrane [GO:0016020]; sorting endosome [GO:0097443]; spindle [GO:0005819]; trans-Golgi network [GO:0005802]; signal transducer activity [GO:0004871]; structural molecule activity [GO:…
UP	CO3_HUMAN	P01024	C3	plasma	Complement C3 (C3 and PZP-like alpha-2-macroglobulin domain-containing protein 1) [Cleaved into: Complement C3 beta chain; C3-beta-c (C3bc); Complement C3 alpha chain; C3a anaphylatoxin; Acylation stimulating protein (ASP) (C3adesArg); Complement C3b alpha' chain; Complement C3c alpha' chain fragment 1; Complement C3dg fragment; Complement C3g fragment; Complement C3d fragment; Complement C3f fra…	TISSUE SPECIFICITY: Plasma. The acylation stimulating protein (ASP) is expressed in adipocytes and released into the plasma during both the fasting and postprandial periods. {ECO:0000269|PubMed:15833747, ECO:0000269|PubMed:9555951}.	blood microparticle [GO:0072562]; extracellular exosome [GO:0070062]; extracellular region [GO:0005576]; extracellular space [GO:0005615]; plasma membrane [GO:0005886]; C5L2 anaphylatoxin chemotactic receptor binding [GO:0031715]; cofactor binding [GO:0048037]; endopeptidase inhibitor activity [GO:0004866]; lipid binding [GO:0008289]; receptor binding [GO:0005102]; blood coagulation [GO:0007596];…
UP	CO4A_HUMAN	P0C0L4	C4A	plasma	Complement C4-A (Acidic complement C4) (C3 and PZP-like alpha-2-macroglobulin domain-containing protein 2) [Cleaved into: Complement C4 beta chain; Complement C4-A alpha chain; C4a anaphylatoxin; C4b-A; C4d-A; Complement C4 gamma chain]	TISSUE SPECIFICITY: Complement component C4 is expressed at highest levels in the liver, at moderate levels in the adrenal cortex, adrenal medulla, thyroid gland,and the kidney, and at lowest levels in the heart, ovary, small intestine, thymus, pancreas and spleen. The extra-hepatic sites of expression may be important for the local protection and inflammatory response. {ECO:0000269|PubMed:113675…	blood microparticle [GO:0072562]; extracellular exosome [GO:0070062]; extracellular region [GO:0005576]; extracellular space [GO:0005615]; plasma membrane [GO:0005886]; complement component C1q binding [GO:0001849]; endopeptidase inhibitor activity [GO:0004866]; complement activation [GO:0006956]; complement activation, classical pathway [GO:0006958]; inflammatory response [GO:0006954]; innate im…
UP	CO4A4_HUMAN	P53420	COL4A4	tissue	Collagen alpha-4(IV) chain	TISSUE SPECIFICITY: Alpha 3 and alpha 4 type IV collagens are colocalized and present in kidney, eye, basement membranes of lens capsule, cochlea, lung, skeletal muscle, aorta, synaptic fibers, fetal kidney and fetal lung. PubMed:8083201 reports similar levels of expression of alpha 3 and alpha 4 type IV collagens in kidney, but PubMed:7523402 reports that in kidney levels of alpha 3 type IV coll…	basal lamina [GO:0005605]; collagen type IV trimer [GO:0005587]; endoplasmic reticulum lumen [GO:0005788]; extracellular region [GO:0005576]; extracellular matrix structural constituent [GO:0005201]; axon guidance [GO:0007411]; collagen catabolic process [GO:0030574]; extracellular matrix disassembly [GO:0022617]; extracellular matrix organization [GO:0030198]; glomerular basement membrane develo…
UP	COBA1_HUMAN	P12107	COL11A1	tissue	Collagen alpha-1(XI) chain	TISSUE SPECIFICITY: Cartilage, placenta and some tumor or virally transformed cell lines. Isoforms using exon IIA or IIB are found in the cartilage while isoforms using only exon IIB are found in the tendon.	collagen type XI trimer [GO:0005592]; endoplasmic reticulum lumen [GO:0005788]; extracellular region [GO:0005576]; extracellular matrix binding [GO:0050840]; extracellular matrix structural constituent [GO:0005201]; metal ion binding [GO:0046872]; protein binding, bridging [GO:0030674]; cartilage condensation [GO:0001502]; chondrocyte development [GO:0002063]; collagen catabolic process [GO:00305…
UP	COBA2_HUMAN	P13942	COL11A2	other	Collagen alpha-2(XI) chain		collagen type XI trimer [GO:0005592]; endoplasmic reticulum lumen [GO:0005788]; extracellular region [GO:0005576]; extracellular matrix structural constituent conferring tensile strength [GO:0030020]; metal ion binding [GO:0046872]; protein binding, bridging [GO:0030674]; cartilage development [GO:0051216]; collagen catabolic process [GO:0030574]; collagen fibril organization [GO:0030199]; extrac…
UP	COFA1_HUMAN	P39059	COL15A1	tissue	Collagen alpha-1(XV) chain [Cleaved into: Restin (Endostatin-XV) (Related to endostatin) (Restin-I); Restin-2 (Restin-II); Restin-3 (Restin-III); Restin-4 (Restin-IV)]	TISSUE SPECIFICITY: Expressed predominantly in internal organs such as adrenal gland, pancreas and kidney.	collagen type XV trimer [GO:0005582]; endoplasmic reticulum lumen [GO:0005788]; extracellular exosome [GO:0070062]; extracellular region [GO:0005576]; extracellular space [GO:0005615]; integral component of membrane [GO:0016021]; extracellular matrix structural constituent [GO:0005201]; angiogenesis [GO:0001525]; cell adhesion [GO:0007155]; cell differentiation [GO:0030154]; collagen catabolic pr…
UP	COHA1_HUMAN	Q9UMD9	COL17A1	tissue	Collagen alpha-1(XVII) chain (180 kDa bullous pemphigoid antigen 2) (Bullous pemphigoid antigen 2) [Cleaved into: 120 kDa linear IgA disease antigen (120 kDa linear IgA dermatosis antigen) (Linear IgA disease antigen 1) (LAD-1); 97 kDa linear IgA disease antigen (97 kDa linear IgA bullous dermatosis antigen) (97 kDa LAD antigen) (97-LAD) (Linear IgA bullous disease antigen of 97 kDa) (LABD97)]	TISSUE SPECIFICITY: Detected in skin (PubMed:8618013). In the cornea, it is detected in the epithelial basement membrane, the epithelial cells, and at a lower level in stromal cells (at protein level) (PubMed:25676728). Stratified squamous epithelia. Found in hemidesmosomes. Expressed in cornea, oral mucosa, esophagus, intestine, kidney collecting ducts, ureter, bladder, urethra and thymus but is…	basement membrane [GO:0005604]; cell-cell junction [GO:0005911]; collagen trimer [GO:0005581]; endoplasmic reticulum lumen [GO:0005788]; extracellular region [GO:0005576]; hemidesmosome [GO:0030056]; integral component of plasma membrane [GO:0005887]; plasma membrane [GO:0005886]; cell junction assembly [GO:0034329]; cell-matrix adhesion [GO:0007160]; collagen catabolic process [GO:0030574]; epid…
UP	COMA1_HUMAN	Q8NFW1	COL22A1	tissue	Collagen alpha-1(XXII) chain	TISSUE SPECIFICITY: Restrictive expression is observed at tissue junctions such as the myotendinous junction in skeletal and heart muscle, the articular cartilage-synovial fluid junction, or the border between the anagen hair follicle and the dermis in the skin. It is deposited in the basement membrane zone of the myotendinous junction and the hair follicle and associated with the extrafibrillar …	collagen trimer [GO:0005581]; endoplasmic reticulum lumen [GO:0005788]; extracellular region [GO:0005576]; proteinaceous extracellular matrix [GO:0005578]; extracellular matrix organization [GO:0030198]
UP	G3PT_HUMAN	O14556	GAPDHS	tissue	Glyceraldehyde-3-phosphate dehydrogenase, testis-specific (EC 1.2.1.12) (Spermatogenic cell-specific glyceraldehyde 3-phosphate dehydrogenase 2) (GAPDH-2) (Spermatogenic glyceraldehyde-3-phosphate dehydrogenase)	TISSUE SPECIFICITY: Testis specific.	cytosol [GO:0005829]; nucleus [GO:0005634]; sperm fibrous sheath [GO:0035686]; sperm principal piece [GO:0097228]; glyceraldehyde-3-phosphate dehydrogenase (NAD+) (phosphorylating) activity [GO:0004365]; NAD binding [GO:0051287]; NADP binding [GO:0050661]; canonical glycolysis [GO:0061621]; carbohydrate metabolic process [GO:0005975]; gluconeogenesis [GO:0006094]; glucose metabolic process [GO:00…
UP	HBA_HUMAN	P69905	HBA1	plasma	Hemoglobin subunit alpha (Alpha-globin) (Hemoglobin alpha chain)	TISSUE SPECIFICITY: Red blood cells.	blood microparticle [GO:0072562]; cytosol [GO:0005829]; cytosolic small ribosomal subunit [GO:0022627]; endocytic vesicle lumen [GO:0071682]; extracellular exosome [GO:0070062]; extracellular region [GO:0005576]; haptoglobin-hemoglobin complex [GO:0031838]; hemoglobin complex [GO:0005833]; membrane [GO:0016020]; heme binding [GO:0020037]; iron ion binding [GO:0005506]; oxygen binding [GO:0019825]…
UP	HBB_HUMAN	P68871	HBB	plasma	Hemoglobin subunit beta (Beta-globin) (Hemoglobin beta chain) [Cleaved into: LVV-hemorphin-7; Spinorphin]	TISSUE SPECIFICITY: Red blood cells. {ECO:0000269|PubMed:6539334}.	blood microparticle [GO:0072562]; cytosol [GO:0005829]; endocytic vesicle lumen [GO:0071682]; extracellular exosome [GO:0070062]; extracellular region [GO:0005576]; haptoglobin-hemoglobin complex [GO:0031838]; hemoglobin complex [GO:0005833]; heme binding [GO:0020037]; hemoglobin binding [GO:0030492]; iron ion binding [GO:0005506]; oxygen binding [GO:0019825]; oxygen transporter activity [GO:0005…
UP	HBD_HUMAN	P02042	HBD	plasma	Hemoglobin subunit delta (Delta-globin) (Hemoglobin delta chain)	TISSUE SPECIFICITY: Red blood cells.	blood microparticle [GO:0072562]; cytosol [GO:0005829]; hemoglobin complex [GO:0005833]; heme binding [GO:0020037]; iron ion binding [GO:0005506]; oxygen binding [GO:0019825]; oxygen transporter activity [GO:0005344]; blood coagulation [GO:0007596]
UP	HPT_HUMAN	P00738	HP	plasma	Haptoglobin (Zonulin) [Cleaved into: Haptoglobin alpha chain; Haptoglobin beta chain]	TISSUE SPECIFICITY: Expressed by the liver and secreted in plasma.	blood microparticle [GO:0072562]; endocytic vesicle lumen [GO:0071682]; extracellular exosome [GO:0070062]; extracellular region [GO:0005576]; extracellular space [GO:0005615]; haptoglobin-hemoglobin complex [GO:0031838]; antioxidant activity [GO:0016209]; hemoglobin binding [GO:0030492]; serine-type endopeptidase activity [GO:0004252]; acute inflammatory response [GO:0002526]; acute-phase respon…
UP	HV107_HUMAN	P06326	(blank)	plasma	Ig heavy chain V-I region Mot		extracellular region [GO:0005576]; plasma membrane [GO:0005886]; antigen binding [GO:0003823]; complement activation [GO:0006956]; complement activation, classical pathway [GO:0006958]; Fc-epsilon receptor signaling pathway [GO:0038095]; Fc-gamma receptor signaling pathway involved in phagocytosis [GO:0038096]; immune response [GO:0006955]; innate immune response [GO:0045087]; receptor-mediated e…
UP	HV303_HUMAN	P01764	IGHV3-23	plasma	Ig heavy chain V-III region 23 (Ig heavy chain V-III region VH26) (Immunoglobulin heavy variable 3-23)		blood microparticle [GO:0072562]; external side of plasma membrane [GO:0009897]; extracellular exosome [GO:0070062]; extracellular region [GO:0005576]; immunoglobulin complex, circulating [GO:0042571]; plasma membrane [GO:0005886]; antigen binding [GO:0003823]; immunoglobulin receptor binding [GO:0034987]; B cell receptor signaling pathway [GO:0050853]; complement activation [GO:0006956]; complem…
UP	HV320_HUMAN	P01781	(blank)	plasma	Ig heavy chain V-III region GAL		blood microparticle [GO:0072562]; extracellular exosome [GO:0070062]; extracellular region [GO:0005576]; plasma membrane [GO:0005886]; antigen binding [GO:0003823]; complement activation [GO:0006956]; complement activation, classical pathway [GO:0006958]; Fc-epsilon receptor signaling pathway [GO:0038095]; Fc-gamma receptor signaling pathway involved in phagocytosis [GO:0038096]; immune response …
UP	I17RE_HUMAN	Q8NFR9	IL17RE	tissue	Interleukin-17 receptor E (IL-17 receptor E) (IL-17RE)	TISSUE SPECIFICITY: Predominantly expressed in mucosal tissues with high levels in keratinocytes and colon epithelial cells. Very low expression in dermal fibroblasts. Expressed in various tumor cell lines. {ECO:0000269|PubMed:16310341, ECO:0000269|PubMed:21993848}.	cytoplasm [GO:0005737]; extracellular region [GO:0005576]; integral component of plasma membrane [GO:0005887]; interleukin-17 receptor activity [GO:0030368]; cytokine-mediated signaling pathway [GO:0019221]; inflammatory response [GO:0006954]
UP	IGHA1_HUMAN	P01876	IGHA1	plasma	Ig alpha-1 chain C region		blood microparticle [GO:0072562]; external side of plasma membrane [GO:0009897]; extracellular exosome [GO:0070062]; extracellular region [GO:0005576]; extracellular space [GO:0005615]; monomeric IgA immunoglobulin complex [GO:0071748]; secretory dimeric IgA immunoglobulin complex [GO:0071752]; secretory IgA immunoglobulin complex [GO:0071751]; antigen binding [GO:0003823]; antibacterial humoral …
UP	IGHG2_HUMAN	P01859	IGHG2	plasma	Ig gamma-2 chain C region		blood microparticle [GO:0072562]; external side of plasma membrane [GO:0009897]; extracellular exosome [GO:0070062]; extracellular region [GO:0005576]; extracellular space [GO:0005615]; immunoglobulin complex, circulating [GO:0042571]; antigen binding [GO:0003823]; immunoglobulin receptor binding [GO:0034987]; B cell receptor signaling pathway [GO:0050853]; complement activation [GO:0006956]; com…
UP	IGHG3_HUMAN	P01860	IGHG3	plasma	Ig gamma-3 chain C region (HDC) (Heavy chain disease protein)		blood microparticle [GO:0072562]; external side of plasma membrane [GO:0009897]; extracellular exosome [GO:0070062]; extracellular region [GO:0005576]; extracellular space [GO:0005615]; immunoglobulin complex, circulating [GO:0042571]; antigen binding [GO:0003823]; immunoglobulin receptor binding [GO:0034987]; B cell receptor signaling pathway [GO:0050853]; complement activation [GO:0006956]; com…
UP	IGHG4_HUMAN	P01861	IGHG4	plasma	Ig gamma-4 chain C region		blood microparticle [GO:0072562]; external side of plasma membrane [GO:0009897]; extracellular exosome [GO:0070062]; extracellular region [GO:0005576]; extracellular space [GO:0005615]; immunoglobulin complex, circulating [GO:0042571]; antigen binding [GO:0003823]; immunoglobulin receptor binding [GO:0034987]; B cell receptor signaling pathway [GO:0050853]; complement activation [GO:0006956]; com…
UP	INSR_HUMAN	P06213	INSR	tissue	Insulin receptor (IR) (EC 2.7.10.1) (CD antigen CD220) [Cleaved into: Insulin receptor subunit alpha; Insulin receptor subunit beta]	TISSUE SPECIFICITY: Isoform Long and isoform Short are predominantly expressed in tissue targets of insulin metabolic effects: liver, adipose tissue and skeletal muscle but are also expressed in the peripheral nerve, kidney, pulmonary alveoli, pancreatic acini, placenta vascular endothelium, fibroblasts, monocytes, granulocytes, erythrocytes and skin. Isoform Short is preferentially expressed in …	caveola [GO:0005901]; endosome membrane [GO:0010008]; extracellular exosome [GO:0070062]; insulin receptor complex [GO:0005899]; integral component of plasma membrane [GO:0005887]; intracellular membrane-bounded organelle [GO:0043231]; membrane [GO:0016020]; plasma membrane [GO:0005886]; receptor complex [GO:0043235]; ATP binding [GO:0005524]; GTP binding [GO:0005525]; insulin binding [GO:0043559…
UP	KBTB3_HUMAN	Q8NAB2	KBTBD3	other	Kelch repeat and BTB domain-containing protein 3 (BTB and kelch domain-containing protein 3)		Cul3-RING ubiquitin ligase complex [GO:0031463]; protein ubiquitination [GO:0016567]
UP	LEG4_HUMAN	P56470	LGALS4	other	Galectin-4 (Gal-4) (Antigen NY-CO-27) (L-36 lactose-binding protein) (L36LBP) (Lactose-binding lectin 4)		cytosol [GO:0005829]; plasma membrane [GO:0005886]; carbohydrate binding [GO:0030246]; cell adhesion [GO:0007155]
UP	MACF1_HUMAN	Q9UPN3	MACF1	tissue	Microtubule-actin cross-linking factor 1, isoforms 1/2/3/5 (620 kDa actin-binding protein) (ABP620) (Actin cross-linking family protein 7) (Macrophin-1) (Trabeculin-alpha)	TISSUE SPECIFICITY: Isoform 2 is ubiquitously expressed. Isoform 1 is expressed in cell lines NCI-H460, A-549 and HaCaT. Isoform 4 is expressed in heart, lung, pituitary and placenta, not found in brain, kidney, liver, pancreas or skeletal muscle. {ECO:0000269|PubMed:11845288, ECO:0000269|PubMed:16076900}.	actin cytoskeleton [GO:0015629]; cytoplasm [GO:0005737]; cytoskeleton [GO:0005856]; Golgi apparatus [GO:0005794]; microtubule [GO:0005874]; neuronal postsynaptic density [GO:0097481]; plasma membrane [GO:0005886]; ruffle membrane [GO:0032587]; actin binding [GO:0003779]; actin filament binding [GO:0051015]; ATPase activity [GO:0016887]; calcium ion binding [GO:0005509]; poly(A) RNA binding [GO:00…
UP	NDUS3_HUMAN	O75489	NDUFS3	other	NADH dehydrogenase [ubiquinone] iron-sulfur protein 3, mitochondrial (EC 1.6.5.3) (EC 1.6.99.3) (Complex I-30kD) (CI-30kD) (NADH-ubiquinone oxidoreductase 30 kDa subunit)		mitochondrial matrix [GO:0005759]; mitochondrial membrane [GO:0031966]; mitochondrial respiratory chain complex I [GO:0005747]; mitochondrion [GO:0005739]; myelin sheath [GO:0043209]; nucleus [GO:0005634]; electron carrier activity [GO:0009055]; NADH dehydrogenase (ubiquinone) activity [GO:0008137]; NADH dehydrogenase activity [GO:0003954]; cellular metabolic process [GO:0044237]; mitochondrial e…
UP	NHLC3_HUMAN	Q5JS37	NHLRC3	other	NHL repeat-containing protein 3		extracellular exosome [GO:0070062]
UP	PCDH1_HUMAN	Q08174	PCDH1	tissue	Protocadherin-1 (Cadherin-like protein 1) (Protocadherin-42) (PC42)	TISSUE SPECIFICITY: Highly expressed in the brain and neuro-glial cells.	cell-cell junction [GO:0005911]; integral component of plasma membrane [GO:0005887]; plasma membrane [GO:0005886]; calcium ion binding [GO:0005509]; cell-cell signaling [GO:0007267]; homophilic cell adhesion via plasma membrane adhesion molecules [GO:0007156]; nervous system development [GO:0007399]
UP	PMM2_HUMAN	O15305	PMM2	other	Phosphomannomutase 2 (PMM 2) (EC 5.4.2.8)		cytosol [GO:0005829]; extracellular exosome [GO:0070062]; neuronal cell body [GO:0043025]; phosphomannomutase activity [GO:0004615]; cellular protein metabolic process [GO:0044267]; dolichol-linked oligosaccharide biosynthetic process [GO:0006488]; GDP-mannose biosynthetic process [GO:0009298]; post-translational protein modification [GO:0043687]; protein glycosylation [GO:0006486]; protein N-lin…
UP	PPARD_HUMAN	Q03181	PPARD	tissue	Peroxisome proliferator-activated receptor delta (PPAR-delta) (NUCI) (Nuclear hormone receptor 1) (NUC1) (Nuclear receptor subfamily 1 group C member 2) (Peroxisome proliferator-activated receptor beta) (PPAR-beta)	TISSUE SPECIFICITY: Ubiquitous with maximal levels in placenta and skeletal muscle.	nucleoplasm [GO:0005654]; nucleus [GO:0005634]; DNA binding [GO:0003677]; drug binding [GO:0008144]; linoleic acid binding [GO:0070539]; lipid binding [GO:0008289]; RNA polymerase II transcription factor activity, ligand-activated sequence-specific DNA binding [GO:0004879]; sequence-specific DNA binding [GO:0043565]; steroid hormone receptor activity [GO:0003707]; transcription factor activity, s…
UP	RCL1_HUMAN	Q9Y2P8	RCL1	other	RNA 3'-terminal phosphate cyclase-like protein		nucleolus [GO:0005730]; endoribonuclease activity [GO:0004521]; RNA binding [GO:0003723]; endonucleolytic cleavage of tricistronic rRNA transcript (SSU-rRNA, 5.8S rRNA, LSU-rRNA) [GO:0000479]
UP	RET4_HUMAN	P02753	RBP4	other	Retinol-binding protein 4 (Plasma retinol-binding protein) (PRBP) (RBP) [Cleaved into: Plasma retinol-binding protein(1-182); Plasma retinol-binding protein(1-181); Plasma retinol-binding protein(1-179); Plasma retinol-binding protein(1-176)]		cytosol [GO:0005829]; extracellular exosome [GO:0070062]; extracellular region [GO:0005576]; extracellular space [GO:0005615]; protein complex [GO:0043234]; retinal binding [GO:0016918]; retinol binding [GO:0019841]; retinol transporter activity [GO:0034632]; cardiac muscle tissue development [GO:0048738]; embryonic organ morphogenesis [GO:0048562]; embryonic retina morphogenesis in camera-type e…
UP	RHES_HUMAN	Q96D21	RASD2	other	GTP-binding protein Rhes (Ras homolog enriched in striatum) (Tumor endothelial marker 2)	TISSUE SPECIFICITY: Pancreatic endocrine cells (islets of Langerhans). {ECO:0000269|PubMed:11976265}.	intracellular [GO:0005622]; plasma membrane [GO:0005886]; G-protein beta-subunit binding [GO:0031681]; GTP binding [GO:0005525]; GTPase activity [GO:0003924]; locomotory behavior [GO:0007626]; negative regulation of protein ubiquitination [GO:0031397]; positive regulation of protein kinase B signaling [GO:0051897]; positive regulation of protein sumoylation [GO:0033235]; regulation of cAMP-mediat…
UP	SAP_HUMAN	P07602	PSAP	other	Prosaposin (Proactivator polypeptide) [Cleaved into: Saposin-A (Protein A); Saposin-B-Val; Saposin-B (Cerebroside sulfate activator) (CSAct) (Dispersin) (Sphingolipid activator protein 1) (SAP-1) (Sulfatide/GM1 activator); Saposin-C (A1 activator) (Co-beta-glucosidase) (Glucosylceramidase activator) (Sphingolipid activator protein 2) (SAP-2); Saposin-D (Component C) (Protein C)]		extracellular exosome [GO:0070062]; extracellular region [GO:0005576]; extracellular space [GO:0005615]; integral component of membrane [GO:0016021]; lysosomal lumen [GO:0043202]; lysosomal membrane [GO:0005765]; mitochondrion [GO:0005739]; enzyme activator activity [GO:0008047]; G-protein coupled receptor binding [GO:0001664]; lipid binding [GO:0008289]; adenylate cyclase-inhibiting G-protein co…
UP	SIPA1_HUMAN	Q96FS4	SIPA1	tissue	Signal-induced proliferation-associated protein 1 (Sipa-1) (GTPase-activating protein Spa-1) (p130 SPA-1)	TISSUE SPECIFICITY: Expressed in fetal as well as in adult tissues. Expressed abundantly in the lymphoid tissues such as thymus, spleen and peripheral blood lymphocytes and also shows a significant expression in the spinal cord.	cytosol [GO:0005829]; membrane [GO:0016020]; nucleus [GO:0005634]; perinuclear region of cytoplasm [GO:0048471]; protein complex [GO:0043234]; transport vesicle [GO:0030133]; GTPase activator activity [GO:0005096]; cell proliferation [GO:0008283]; cellular response to water deprivation [GO:0042631]; cytoskeleton organization [GO:0007010]; intracellular signal transduction [GO:0035556]; negative r…
UP	SLAF5_HUMAN	Q9UIB8	CD84	other	SLAM family member 5 (Cell surface antigen MAX.3) (Hly9-beta) (Leukocyte differentiation antigen CD84) (Signaling lymphocytic activation molecule 5) (CD antigen CD84)	TISSUE SPECIFICITY: Predominantly expressed in hematopoietic tissues, such as lymph node, spleen and peripheral leukocytes. Expressed in macrophages, B-cells, monocytes, platelets, thymocytes, T-cells and dendritic cells. Highly expressed in memory T-cells. Expressed in mast cells. {ECO:0000269|PubMed:10698700, ECO:0000269|PubMed:11564780, ECO:0000269|PubMed:12115647, ECO:0000269|PubMed:12962726,…	extracellular exosome [GO:0070062]; integral component of plasma membrane [GO:0005887]; plasma membrane [GO:0005886]; blood coagulation [GO:0007596]; defense response [GO:0006952]; homophilic cell adhesion via plasma membrane adhesion molecules [GO:0007156]; leukocyte migration [GO:0050900]
UP	SODE_HUMAN	P08294	SOD3	tissue	Extracellular superoxide dismutase [Cu-Zn] (EC-SOD) (EC 1.15.1.1)	TISSUE SPECIFICITY: Expressed in blood vessels, heart, lung, kidney and placenta. Major SOD isoenzyme in extracellular fluids such as plasma, lymph and synovial fluid.	cytoplasm [GO:0005737]; extracellular exosome [GO:0070062]; extracellular matrix [GO:0031012]; extracellular region [GO:0005576]; extracellular space [GO:0005615]; Golgi lumen [GO:0005796]; nucleus [GO:0005634]; trans-Golgi network [GO:0005802]; copper ion binding [GO:0005507]; heparin binding [GO:0008201]; superoxide dismutase activity [GO:0004784]; zinc ion binding [GO:0008270]; removal of supe…
UP	SPAST_HUMAN	Q9UBP0	SPAST	tissue	Spastin (EC 3.6.4.3) (Spastic paraplegia 4 protein)	TISSUE SPECIFICITY: Expressed in brain, heart, kidney, liver, lung, pancreas, placenta and skeletal muscle. The short isoforms may predominate in brain and spinal cord. {ECO:0000269|PubMed:10610178}.	centrosome [GO:0005813]; cytoplasm [GO:0005737]; cytoplasmic vesicle [GO:0031410]; endoplasmic reticulum [GO:0005783]; endosome [GO:0005768]; extracellular exosome [GO:0070062]; integral component of membrane [GO:0016021]; microtubule [GO:0005874]; midbody [GO:0030496]; nucleus [GO:0005634]; perinuclear region of cytoplasm [GO:0048471]; spindle [GO:0005819]; alpha-tubulin binding [GO:0043014]; AT…
UP	SYEP_HUMAN	P07814	EPRS	other	Bifunctional glutamate/proline--tRNA ligase (Bifunctional aminoacyl-tRNA synthetase) (Cell proliferation-inducing gene 32 protein) (Glutamatyl-prolyl-tRNA synthetase) [Includes: Glutamate--tRNA ligase (EC 6.1.1.17) (Glutamyl-tRNA synthetase) (GluRS); Proline--tRNA ligase (EC 6.1.1.15) (Prolyl-tRNA synthetase)]		aminoacyl-tRNA synthetase multienzyme complex [GO:0017101]; cytoplasm [GO:0005737]; cytosol [GO:0005829]; GAIT complex [GO:0097452]; membrane [GO:0016020]; ribonucleoprotein complex [GO:0030529]; ATP binding [GO:0005524]; glutamate-tRNA ligase activity [GO:0004818]; GTPase binding [GO:0051020]; proline-tRNA ligase activity [GO:0004827]; RNA stem-loop binding [GO:0035613]; cellular response to int…
UP	SYNE2_HUMAN	Q8WXH0	SYNE2	tissue	Nesprin-2 (Nuclear envelope spectrin repeat protein 2) (Nucleus and actin connecting element protein) (Protein NUANCE) (Synaptic nuclear envelope protein 2) (Syne-2)	TISSUE SPECIFICITY: Widely expressed, with higher level in kidney, adult and fetal liver, stomach and placenta. Weakly expressed in skeletal muscle and brain. Isoform 5 is highly expressed in pancreas, skeletal muscle and heart. {ECO:0000269|PubMed:15671068}.	aggresome [GO:0016235]; cytoplasm [GO:0005737]; extracellular exosome [GO:0070062]; filopodium membrane [GO:0031527]; focal adhesion [GO:0005925]; integral component of membrane [GO:0016021]; intermediate filament cytoskeleton [GO:0045111]; lamellipodium membrane [GO:0031258]; LINC complex [GO:0034993]; mitochondrion [GO:0005739]; nuclear envelope [GO:0005635]; nuclear lumen [GO:0031981]; nuclear…
UP	TCPQ_HUMAN	P50990	CCT8	other	T-complex protein 1 subunit theta (TCP-1-theta) (CCT-theta) (Renal carcinoma antigen NY-REN-15)		cell body [GO:0044297]; centrosome [GO:0005813]; chaperonin-containing T-complex [GO:0005832]; cilium [GO:0005929]; cytoplasm [GO:0005737]; cytosol [GO:0005829]; extracellular exosome [GO:0070062]; intermediate filament cytoskeleton [GO:0045111]; microtubule [GO:0005874]; nucleoplasm [GO:0005654]; zona pellucida receptor complex [GO:0002199]; ATP binding [GO:0005524]; ATPase activity, coupled [GO…
UP	THRB_HUMAN	P00734	F2	plasma	Prothrombin (EC 3.4.21.5) (Coagulation factor II) [Cleaved into: Activation peptide fragment 1; Activation peptide fragment 2; Thrombin light chain; Thrombin heavy chain]	TISSUE SPECIFICITY: Expressed by the liver and secreted in plasma.	blood microparticle [GO:0072562]; cytosol [GO:0005829]; endoplasmic reticulum lumen [GO:0005788]; extracellular exosome [GO:0070062]; extracellular matrix [GO:0031012]; extracellular region [GO:0005576]; extracellular space [GO:0005615]; Golgi lumen [GO:0005796]; plasma membrane [GO:0005886]; calcium ion binding [GO:0005509]; growth factor activity [GO:0008083]; receptor binding [GO:0005102]; ser…
UP	TRFE_HUMAN	P02787	TF	plasma	Serotransferrin (Transferrin) (Beta-1 metal-binding globulin) (Siderophilin)	TISSUE SPECIFICITY: Expressed by the liver and secreted in plasma.	apical plasma membrane [GO:0016324]; basal part of cell [GO:0045178]; basal plasma membrane [GO:0009925]; blood microparticle [GO:0072562]; cell surface [GO:0009986]; coated pit [GO:0005905]; cytoplasmic membrane-bounded vesicle [GO:0016023]; early endosome [GO:0005769]; endocytic vesicle [GO:0030139]; endosome membrane [GO:0010008]; extracellular exosome [GO:0070062]; extracellular region [GO:00…
UP	TTHY_HUMAN	P02766	TTR	plasma	Transthyretin (ATTR) (Prealbumin) (TBPA)	TISSUE SPECIFICITY: Detected in serum and cerebrospinal fluid (at protein level). Highly expressed in choroid plexus epithelial cells. Detected in retina pigment epithelium and liver. {ECO:0000269|PubMed:10328977, ECO:0000269|PubMed:3714052}.	cytoplasm [GO:0005737]; extracellular exosome [GO:0070062]; extracellular region [GO:0005576]; extracellular space [GO:0005615]; protein complex [GO:0043234]; hormone binding [GO:0042562]; identical protein binding [GO:0042802]; cellular protein metabolic process [GO:0044267]; extracellular matrix organization [GO:0030198]; phototransduction, visible light [GO:0007603]; retinoid metabolic process…
UP	UTER_HUMAN	P11684	SCGB1A1	other	Uteroglobin (Clara cell phospholipid-binding protein) (CCPBP) (Clara cells 10 kDa secretory protein) (CC10) (Secretoglobin family 1A member 1) (Urinary protein 1) (UP-1) (UP1) (Urine protein 1)	TISSUE SPECIFICITY: Clara cells (nonciliated cells of the surface epithelium of the pulmonary airways).	extracellular exosome [GO:0070062]; extracellular space [GO:0005615]; nuclear envelope [GO:0005635]; rough endoplasmic reticulum [GO:0005791]; secretory granule [GO:0030141]; phospholipase A2 inhibitor activity [GO:0019834]; polychlorinated biphenyl binding [GO:0097160]; embryo implantation [GO:0007566]; female pregnancy [GO:0007565]; negative regulation of interferon-gamma production [GO:0032689…
UP	VTDB_HUMAN	P02774	GC	plasma	Vitamin D-binding protein (DBP) (VDB) (Gc protein-derived macrophage activating factor) (Gc-MAF) (GcMAF) (Gc-globulin) (Group-specific component) (Gc) (Vitamin D-binding protein-macrophage activating factor) (DBP-maf)	TISSUE SPECIFICITY: Expressed in the liver. Found in plasma, ascites, cerebrospinal fluid and urine. {ECO:0000269|PubMed:20079467, ECO:0000269|PubMed:2416779, ECO:0000305|PubMed:16302727}.	axon [GO:0030424]; blood microparticle [GO:0072562]; cytosol [GO:0005829]; extracellular exosome [GO:0070062]; extracellular region [GO:0005576]; extracellular space [GO:0005615]; lysosomal lumen [GO:0043202]; perinuclear region of cytoplasm [GO:0048471]; actin binding [GO:0003779]; calcidiol binding [GO:1902118]; vitamin D binding [GO:0005499]; vitamin transporter activity [GO:0051183]; female p…
UP	ZA2G_HUMAN	P25311	AZGP1	other	Zinc-alpha-2-glycoprotein (Zn-alpha-2-GP) (Zn-alpha-2-glycoprotein)	TISSUE SPECIFICITY: Blood plasma, seminal plasma, urine, saliva, sweat, epithelial cells of various human glands, liver.	extracellular exosome [GO:0070062]; extracellular region [GO:0005576]; extracellular space [GO:0005615]; MHC class I protein complex [GO:0042612]; nucleus [GO:0005634]; plasma membrane [GO:0005886]; glycoprotein binding [GO:0001948]; peptide antigen binding [GO:0042605]; protein transmembrane transporter activity [GO:0008320]; ribonuclease activity [GO:0004540]; antigen processing and presentatio…
UP	ZN160_HUMAN	Q9HCG1	ZNF160	other	Zinc finger protein 160 (Zinc finger protein HZF5) (Zinc finger protein Kr18) (HKr18)	TISSUE SPECIFICITY: Ubiquitous. {ECO:0000269|PubMed:11410164}.	nucleus [GO:0005634]; DNA binding [GO:0003677]; metal ion binding [GO:0046872]; hemopoiesis [GO:0030097]; regulation of transcription, DNA-templated [GO:0006355]; transcription, DNA-templated [GO:0006351]

## Sheet: Table S3. Approach 2 input
Supplementary Table S3. List of 190 proteins obtained after data pre-processing and integration step, followed by exclusion of bona fide plasma proteins, used as an input for pathway analysis (Cytoscape, CLUEGO) in Approach 2 (see Methods section).
Regulation	AccNo	Entry	Gene names	Type	Protein names	Tissue specificity	Gene ontology (GO)
DOWN	1433E_HUMAN	P6225	YWHAE	other	14-3-3 protein epsilon (14-3-3E)		axon [GO:0030424]; cytoplasmic vesicle membrane [GO:0030659]; cytosol [GO:0005829]; extracellular exosome [GO:0070062]; focal adhesion [GO:0005925]; kinesin complex [GO:0005871]; melanosome [GO:0042470]; membrane [GO:0016020]; mitochondrion [GO:0005739]; enzyme binding [GO:0019899]; histone deacetylase binding [GO:0042826]; ion channel binding [GO:0044325]; MHC class II protein complex binding [G…
DOWN	1433G_HUMAN	P61981	YWHAG	tissue	14-3-3 protein gamma (Protein kinase C inhibitor protein 1) (KCIP-1) [Cleaved into: 14-3-3 protein gamma, N-terminally processed]	TISSUE SPECIFICITY: Highly expressed in brain, skeletal muscle, and heart. {ECO:0000269|PubMed:10486217}.	cytoplasmic vesicle membrane [GO:0030659]; cytosol [GO:0005829]; extracellular exosome [GO:0070062]; focal adhesion [GO:0005925]; membrane [GO:0016020]; myelin sheath [GO:0043209]; insulin-like growth factor receptor binding [GO:0005159]; poly(A) RNA binding [GO:0044822]; protein kinase C binding [GO:0005080]; protein kinase C inhibitor activity [GO:0008426]; apoptotic process [GO:0006915]; G2/M …
DOWN	1433T_HUMAN	P27348	YWHAQ	tissue	14-3-3 protein theta (14-3-3 protein T-cell) (14-3-3 protein tau) (Protein HS1)	TISSUE SPECIFICITY: Abundantly expressed in brain, heart and pancreas, and at lower levels in kidney and placenta. Up-regulated in the lumbar spinal cord from patients with sporadic amyotrophic lateral sclerosis (ALS) compared with controls, with highest levels of expression in individuals with predominant lower motor neuron involvement. {ECO:0000269|PubMed:11080204}.	cytoplasm [GO:0005737]; cytoplasmic vesicle membrane [GO:0030659]; cytosol [GO:0005829]; extracellular exosome [GO:0070062]; focal adhesion [GO:0005925]; membrane [GO:0016020]; protein complex [GO:0043234]; protein N-terminus binding [GO:0047485]; apoptotic process [GO:0006915]; gene expression [GO:0010467]; intrinsic apoptotic signaling pathway [GO:0097193]; membrane organization [GO:0061024]; n…
DOWN	2ABA_HUMAN	P63151	PPP2R2A	tissue	Serine/threonine-protein phosphatase 2A 55 kDa regulatory subunit B alpha isoform (PP2A subunit B isoform B55-alpha) (PP2A subunit B isoform PR55-alpha) (PP2A subunit B isoform R2-alpha) (PP2A subunit B isoform alpha)	TISSUE SPECIFICITY: Expressed in all tissues examined. {ECO:0000269|PubMed:1849734}.	cytosol [GO:0005829]; nucleoplasm [GO:0005654]; protein phosphatase type 2A complex [GO:0000159]; protein phosphatase type 2A regulator activity [GO:0008601]; protein serine/threonine phosphatase activity [GO:0004722]; G2/M transition of mitotic cell cycle [GO:0000086]; gene expression [GO:0010467]; mitotic cell cycle [GO:0000278]; mitotic nuclear envelope reassembly [GO:0007084]; nuclear-transcr…
DOWN	ACE_HUMAN	P12821	ACE	tissue	Angiotensin-converting enzyme (ACE) (EC 3.2.1.-) (EC 3.4.15.1) (Dipeptidyl carboxypeptidase I) (Kininase II) (CD antigen CD143) [Cleaved into: Angiotensin-converting enzyme, soluble form]	TISSUE SPECIFICITY: Ubiquitously expressed, with highest levels in lung, kidney, heart, gastrointestinal system and prostate. Isoform Testis-specific is expressed in spermatocytes and adult testis. {ECO:0000269|PubMed:10924499, ECO:0000269|PubMed:10969042, ECO:0000269|PubMed:12459472, ECO:0000269|PubMed:15671045}.	endosome [GO:0005768]; external side of plasma membrane [GO:0009897]; extracellular exosome [GO:0070062]; extracellular region [GO:0005576]; extracellular space [GO:0005615]; integral component of membrane [GO:0016021]; lysosome [GO:0005764]; plasma membrane [GO:0005886]; actin binding [GO:0003779]; bradykinin receptor binding [GO:0031711]; carboxypeptidase activity [GO:0004180]; chloride ion bin…
DOWN	ACTG_HUMAN	P63261	ACTG1	other	Actin, cytoplasmic 2 (Gamma-actin) [Cleaved into: Actin, cytoplasmic 2, N-terminally processed]		blood microparticle [GO:0072562]; cytoskeleton [GO:0005856]; cytosol [GO:0005829]; dense body [GO:0097433]; extracellular exosome [GO:0070062]; extracellular space [GO:0005615]; filamentous actin [GO:0031941]; focal adhesion [GO:0005925]; membrane [GO:0016020]; myelin sheath [GO:0043209]; myofibril [GO:0030016]; nucleus [GO:0005634]; plasma membrane [GO:0005886]; ATP binding [GO:0005524]; identic…
DOWN	ACTS_HUMAN	P68133	ACTA1	tissue	Actin, alpha skeletal muscle (Alpha-actin-1)		actin cytoskeleton [GO:0015629]; actin filament [GO:0005884]; blood microparticle [GO:0072562]; cell body [GO:0044297]; cytosol [GO:0005829]; extracellular exosome [GO:0070062]; extracellular space [GO:0005615]; filopodium [GO:0030175]; lamellipodium [GO:0030027]; sarcomere [GO:0030017]; stress fiber [GO:0001725]; striated muscle thin filament [GO:0005865]; ADP binding [GO:0043531]; ATP binding […
DOWN	AGRIN_HUMAN	O00468	AGRN	tissue	Agrin [Cleaved into: Agrin N-terminal 110 kDa subunit; Agrin C-terminal 110 kDa subunit; Agrin C-terminal 90 kDa fragment (C90); Agrin C-terminal 22 kDa fragment (C22)]	TISSUE SPECIFICITY: Expressed in basement membranes of lung and kidney. Muscle- and neuron-specific isoforms are found. Isoforms (y+) with the 4 AA insert and (z+8) isoforms with the 8 AA insert are all neuron-specific. Isoforms (z+11) are found in both neuronal and non-neuronal tissues. {ECO:0000269|PubMed:16487930, ECO:0000269|PubMed:20551380, ECO:0000269|PubMed:9652404}.	basal lamina [GO:0005605]; cell junction [GO:0030054]; cell surface [GO:0009986]; cytoplasm [GO:0005737]; extracellular exosome [GO:0070062]; extracellular matrix [GO:0031012]; extracellular region [GO:0005576]; extracellular space [GO:0005615]; Golgi lumen [GO:0005796]; integral component of membrane [GO:0016021]; lysosomal lumen [GO:0043202]; plasma membrane [GO:0005886]; synapse [GO:0045202]; …
DOWN	ALDOB_HUMAN	P05062	ALDOB	other	Fructose-bisphosphate aldolase B (EC 4.1.2.13) (Liver-type aldolase)		centriolar satellite [GO:0034451]; cytosol [GO:0005829]; extracellular exosome [GO:0070062]; lysosome [GO:0005764]; microtubule organizing center [GO:0005815]; nucleus [GO:0005634]; perinuclear region of cytoplasm [GO:0048471]; plasma membrane [GO:0005886]; rough endoplasmic reticulum membrane [GO:0030867]; smooth endoplasmic reticulum membrane [GO:0030868]; ATPase binding [GO:0051117]; cytoskele…
DOWN	ALS_HUMAN	P35858	IGFALS	other	Insulin-like growth factor-binding protein complex acid labile subunit (ALS)	TISSUE SPECIFICITY: Plasma.	extracellular exosome [GO:0070062]; extracellular region [GO:0005576]; extracellular space [GO:0005615]; insulin-like growth factor ternary complex [GO:0042567]; nucleoplasm [GO:0005654]; insulin-like growth factor binding [GO:0005520]; cell adhesion [GO:0007155]; cellular protein metabolic process [GO:0044267]; signal transduction [GO:0007165]
DOWN	AMBP_HUMAN	P02760	AMBP	plasma	Protein AMBP [Cleaved into: Alpha-1-microglobulin (Protein HC) (Alpha-1 microglycoprotein) (Complex-forming glycoprotein heterogeneous in charge); Inter-alpha-trypsin inhibitor light chain (ITI-LC) (Bikunin) (EDC1) (HI-30) (Uronic-acid-rich protein); Trypstatin]	TISSUE SPECIFICITY: Expressed by the liver and secreted in plasma. Alpha-1-microglobulin occurs in many physiological fluids including plasma, urine, and cerebrospinal fluid. Inter-alpha-trypsin inhibitor is present in plasma and urine.	blood microparticle [GO:0072562]; cell surface [GO:0009986]; extracellular exosome [GO:0070062]; extracellular region [GO:0005576]; extracellular space [GO:0005615]; intracellular membrane-bounded organelle [GO:0043231]; plasma membrane [GO:0005886]; calcium channel inhibitor activity [GO:0019855]; calcium oxalate binding [GO:0046904]; heme binding [GO:0020037]; IgA binding [GO:0019862]; protein …
DOWN	AMPE_HUMAN	Q07075	ENPEP	tissue	Glutamyl aminopeptidase (EAP) (EC 3.4.11.7) (Aminopeptidase A) (AP-A) (Differentiation antigen gp160) (CD antigen CD249)	TISSUE SPECIFICITY: Expressed by epithelial cells of the proximal tubule cells and the glomerulus of the nephron. Also found in a variety of other tissues.	apical part of cell [GO:0045177]; apical plasma membrane [GO:0016324]; brush border [GO:0005903]; cytoplasmic vesicle [GO:0031410]; external side of plasma membrane [GO:0009897]; extracellular exosome [GO:0070062]; integral component of plasma membrane [GO:0005887]; lysosomal membrane [GO:0005765]; plasma membrane [GO:0005886]; aminopeptidase activity [GO:0004177]; metalloaminopeptidase activity …
DOWN	AMPN_HUMAN	P15144	ANPEP	tissue	Aminopeptidase N (AP-N) (hAPN) (EC 3.4.11.2) (Alanyl aminopeptidase) (Aminopeptidase M) (AP-M) (Microsomal aminopeptidase) (Myeloid plasma membrane glycoprotein CD13) (gp150) (CD antigen CD13)	TISSUE SPECIFICITY: Expressed in epithelial cells of the kidney, intestine, and respiratory tract; granulocytes, monocytes, fibroblasts, endothelial cells, cerebral pericytes at the blood-brain barrier, synaptic membranes of cells in the CNS. Also expressed in endometrial stromal cells, but not in the endometrial glandular cells. Found in the vasculature of tissues that undergo angiogenesis and i…	cytosol [GO:0005829]; endoplasmic reticulum-Golgi intermediate compartment [GO:0005793]; external side of plasma membrane [GO:0009897]; extracellular exosome [GO:0070062]; extracellular space [GO:0005615]; integral component of plasma membrane [GO:0005887]; lysosomal membrane [GO:0005765]; aminopeptidase activity [GO:0004177]; metalloaminopeptidase activity [GO:0070006]; metallopeptidase activity…
DOWN	AMYP_HUMAN	P04746	AMY2A	tissue	Pancreatic alpha-amylase (PA) (EC 3.2.1.1) (1,4-alpha-D-glucan glucanohydrolase)	TISSUE SPECIFICITY: Detected in pancreas (at protein level). {ECO:0000269|PubMed:8528071}.	extracellular exosome [GO:0070062]; extracellular region [GO:0005576]; extracellular space [GO:0005615]; alpha-amylase activity [GO:0004556]; calcium ion binding [GO:0005509]; chloride ion binding [GO:0031404]; carbohydrate catabolic process [GO:0016052]; carbohydrate metabolic process [GO:0005975]; polysaccharide digestion [GO:0044245]; small molecule metabolic process [GO:0044281]
DOWN	ANAG_HUMAN	P54802	NAGLU	tissue	Alpha-N-acetylglucosaminidase (EC 3.2.1.50) (N-acetyl-alpha-glucosaminidase) (NAG) [Cleaved into: Alpha-N-acetylglucosaminidase 82 kDa form; Alpha-N-acetylglucosaminidase 77 kDa form]	TISSUE SPECIFICITY: Liver, ovary, peripheral blood leukocytes, testis, prostate, spleen, colon, lung, placenta and kidney.	extracellular exosome [GO:0070062]; lysosomal lumen [GO:0043202]; lysosome [GO:0005764]; alpha-N-acetylglucosaminidase activity [GO:0004561]; carbohydrate metabolic process [GO:0005975]; cerebellar Purkinje cell layer development [GO:0021680]; glycosaminoglycan catabolic process [GO:0006027]; glycosaminoglycan metabolic process [GO:0030203]; inner ear receptor cell development [GO:0060119]; locom…
DOWN	ANXA1_HUMAN	P04083	ANXA1	other	Annexin A1 (Annexin I) (Annexin-1) (Calpactin II) (Calpactin-2) (Chromobindin-9) (Lipocortin I) (Phospholipase A2 inhibitory protein) (p35)	TISSUE SPECIFICITY: Detected in resting neutrophils (PubMed:10772777). Detected in peripheral blood T-cells (PubMed:17008549). Detected in extracellular vesicles in blood serum from patients with inflammatory bowel disease, but not in serum from healthy donors (PubMed:25664854). Detected in placenta (at protein level) (PubMed:2532504). Detected in liver. {ECO:0000269|PubMed:2532504, ECO:0000269|P…	apical plasma membrane [GO:0016324]; basolateral plasma membrane [GO:0016323]; cell surface [GO:0009986]; cornified envelope [GO:0001533]; cytoplasm [GO:0005737]; cytoplasmic vesicle membrane [GO:0030659]; early endosome membrane [GO:0031901]; endosome [GO:0005768]; extracellular exosome [GO:0070062]; extracellular region [GO:0005576]; extracellular space [GO:0005615]; extrinsic component of endo…
DOWN	ANXA6_HUMAN	P08133	ANXA6	other	Annexin A6 (67 kDa calelectrin) (Annexin VI) (Annexin-6) (Calphobindin-II) (CPB-II) (Chromobindin-20) (Lipocortin VI) (Protein III) (p68) (p70)		extracellular exosome [GO:0070062]; focal adhesion [GO:0005925]; late endosome membrane [GO:0031902]; lysosomal membrane [GO:0005765]; melanosome [GO:0042470]; membrane [GO:0016020]; mitochondrion [GO:0005739]; perinuclear region of cytoplasm [GO:0048471]; calcium ion binding [GO:0005509]; calcium-dependent phospholipid binding [GO:0005544]; calcium-dependent protein binding [GO:0048306]; cholest…
DOWN	APOA4_HUMAN	P06727	APOA4	plasma	Apolipoprotein A-IV (Apo-AIV) (ApoA-IV) (Apolipoprotein A4)	TISSUE SPECIFICITY: Synthesized primarily in the intestine and secreted in plasma.	blood microparticle [GO:0072562]; chylomicron [GO:0042627]; cytosol [GO:0005829]; early endosome [GO:0005769]; endoplasmic reticulum lumen [GO:0005788]; extracellular exosome [GO:0070062]; extracellular region [GO:0005576]; extracellular space [GO:0005615]; high-density lipoprotein particle [GO:0034364]; very-low-density lipoprotein particle [GO:0034361]; antioxidant activity [GO:0016209]; choles…
DOWN	APOC4_HUMAN	P55056	APOC4	plasma	Apolipoprotein C-IV (Apo-CIV) (ApoC-IV) (Apolipoprotein C4)	TISSUE SPECIFICITY: Expressed by the liver and secreted in plasma.	high-density lipoprotein particle [GO:0034364]; very-low-density lipoprotein particle [GO:0034361]; lipid transporter activity [GO:0005319]; lipid metabolic process [GO:0006629]; positive regulation of sequestering of triglyceride [GO:0010890]; triglyceride homeostasis [GO:0070328]
DOWN	APOD_HUMAN	P05090	APOD	plasma	Apolipoprotein D (Apo-D) (ApoD)	TISSUE SPECIFICITY: Expressed in liver, intestine, pancreas, kidney, placenta, adrenal, spleen, fetal brain tissue and tears.	cytosolic ribosome [GO:0022626]; dendrite [GO:0030425]; endoplasmic reticulum [GO:0005783]; extracellular exosome [GO:0070062]; extracellular region [GO:0005576]; extracellular space [GO:0005615]; neuronal cell body [GO:0043025]; perinuclear region of cytoplasm [GO:0048471]; cholesterol binding [GO:0015485]; lipid transporter activity [GO:0005319]; aging [GO:0007568]; angiogenesis [GO:0001525]; b…
DOWN	AQP2_HUMAN	P41181	AQP2	tissue	Aquaporin-2 (AQP-2) (ADH water channel) (Aquaporin-CD) (AQP-CD) (Collecting duct water channel protein) (WCH-CD) (Water channel protein for renal collecting duct)	TISSUE SPECIFICITY: Expressed in renal collecting tubules.	apical plasma membrane [GO:0016324]; basolateral plasma membrane [GO:0016323]; extracellular exosome [GO:0070062]; Golgi apparatus [GO:0005794]; integral component of plasma membrane [GO:0005887]; membrane [GO:0016020]; plasma membrane [GO:0005886]; recycling endosome [GO:0055037]; transport vesicle membrane [GO:0030658]; glycerol channel activity [GO:0015254]; glycerol transmembrane transporter …
DOWN	ARHG7_HUMAN	Q14155	ARHGEF7	other	Rho guanine nucleotide exchange factor 7 (Beta-Pix) (COOL-1) (PAK-interacting exchange factor beta) (p85)		cell cortex [GO:0005938]; cytosol [GO:0005829]; focal adhesion [GO:0005925]; growth cone [GO:0030426]; lamellipodium [GO:0030027]; neuron projection [GO:0043005]; neuronal cell body [GO:0043025]; plasma membrane [GO:0005886]; protein complex [GO:0043234]; ruffle [GO:0001726]; storage vacuole [GO:0000322]; guanyl-nucleotide exchange factor activity [GO:0005085]; protein kinase binding [GO:0019901]…
DOWN	ASB13_HUMAN	Q8WXK3	ASB13	other	Ankyrin repeat and SOCS box protein 13 (ASB-13)		intracellular [GO:0005622]; intracellular signal transduction [GO:0035556]; protein ubiquitination [GO:0016567]
DOWN	B2MG_HUMAN	P61769	B2M	plasma	Beta-2-microglobulin [Cleaved into: Beta-2-microglobulin form pI 5.3]		cytoplasm [GO:0005737]; early endosome lumen [GO:0031905]; early endosome membrane [GO:0031901]; endoplasmic reticulum lumen [GO:0005788]; ER to Golgi transport vesicle membrane [GO:0012507]; external side of plasma membrane [GO:0009897]; extracellular exosome [GO:0070062]; extracellular region [GO:0005576]; extracellular space [GO:0005615]; focal adhesion [GO:0005925]; Golgi apparatus [GO:000579…
DOWN	BASP1_HUMAN	P80723	BASP1	tissue	Brain acid soluble protein 1 (22 kDa neuronal tissue-enriched acidic protein) (Neuronal axonal membrane protein NAP-22)	TISSUE SPECIFICITY: Brain.	cell junction [GO:0030054]; cytoplasm [GO:0005737]; cytoskeleton [GO:0005856]; extracellular exosome [GO:0070062]; growth cone [GO:0030426]; nuclear speck [GO:0016607]; nucleus [GO:0005634]; plasma membrane [GO:0005886]; vesicle [GO:0031982]; protein domain specific binding [GO:0019904]; transcription corepressor activity [GO:0003714]; transcription regulatory region DNA binding [GO:0044212]; dia…
DOWN	BGAL_HUMAN	P16278	GLB1	other	Beta-galactosidase (EC 3.2.1.23) (Acid beta-galactosidase) (Lactase) (Elastin receptor 1)		cytoplasm [GO:0005737]; extracellular exosome [GO:0070062]; Golgi apparatus [GO:0005794]; intracellular membrane-bounded organelle [GO:0043231]; lysosomal lumen [GO:0043202]; perinuclear region of cytoplasm [GO:0048471]; beta-galactosidase activity [GO:0004565]; galactoside binding [GO:0016936]; carbohydrate metabolic process [GO:0005975]; cellular carbohydrate metabolic process [GO:0044262]; cel…
DOWN	BROX_HUMAN	Q5VW32	BROX	other	BRO1 domain-containing protein BROX (BRO1 domain- and CAAX motif-containing protein)		extracellular exosome [GO:0070062]; membrane [GO:0016020]
DOWN	CADH1_HUMAN	P12830	CDH1	other	Cadherin-1 (CAM 120/80) (Epithelial cadherin) (E-cadherin) (Uvomorulin) (CD antigen CD324) [Cleaved into: E-Cad/CTF1; E-Cad/CTF2; E-Cad/CTF3]	TISSUE SPECIFICITY: Non-neural epithelial tissues.	actin cytoskeleton [GO:0015629]; aggresome [GO:0016235]; apical junction complex [GO:0043296]; catenin complex [GO:0016342]; cell junction [GO:0030054]; cell-cell adherens junction [GO:0005913]; cytoplasm [GO:0005737]; cytoplasmic side of plasma membrane [GO:0009898]; endosome [GO:0005768]; extracellular exosome [GO:0070062]; extracellular region [GO:0005576]; flotillin complex [GO:0016600]; foca…
DOWN	CAH2_HUMAN	P00918	CA2	other	Carbonic anhydrase 2 (EC 4.2.1.1) (Carbonate dehydratase II) (Carbonic anhydrase C) (CAC) (Carbonic anhydrase II) (CA-II)		apical part of cell [GO:0045177]; axon [GO:0030424]; basolateral plasma membrane [GO:0016323]; cytoplasm [GO:0005737]; cytosol [GO:0005829]; extracellular exosome [GO:0070062]; extracellular space [GO:0005615]; microvillus [GO:0005902]; myelin sheath [GO:0043209]; plasma membrane [GO:0005886]; arylesterase activity [GO:0004064]; carbonate dehydratase activity [GO:0004089]; zinc ion binding [GO:00…
DOWN	CATB_HUMAN	P07858	CTSB	other	Cathepsin B (EC 3.4.22.1) (APP secretase) (APPS) (Cathepsin B1) [Cleaved into: Cathepsin B light chain; Cathepsin B heavy chain]		apical plasma membrane [GO:0016324]; caveola [GO:0005901]; endolysosome lumen [GO:0036021]; external side of plasma membrane [GO:0009897]; extracellular exosome [GO:0070062]; extracellular region [GO:0005576]; extracellular space [GO:0005615]; intracellular [GO:0005622]; intracellular membrane-bounded organelle [GO:0043231]; lysosome [GO:0005764]; melanosome [GO:0042470]; mitochondrion [GO:000573…
DOWN	CBR1_HUMAN	P16152	CBR1	other	Carbonyl reductase [NADPH] 1 (EC 1.1.1.184) (15-hydroxyprostaglandin dehydrogenase [NADP(+)]) (EC 1.1.1.197) (NADPH-dependent carbonyl reductase 1) (Prostaglandin 9-ketoreductase) (Prostaglandin-E(2) 9-reductase) (EC 1.1.1.189) (Short chain dehydrogenase/reductase family 21C member 1)		cytosol [GO:0005829]; extracellular exosome [GO:0070062]; extracellular vesicle [GO:1903561]; 15-hydroxyprostaglandin dehydrogenase (NADP+) activity [GO:0047021]; carbonyl reductase (NADPH) activity [GO:0004090]; oxidoreductase activity, acting on NAD(P)H, quinone or similar compound as acceptor [GO:0016655]; prostaglandin-E2 9-reductase activity [GO:0050221]; arachidonic acid metabolic process […
DOWN	CD44_HUMAN	P16070	CD44	other	CD44 antigen (CDw44) (Epican) (Extracellular matrix receptor III) (ECMR-III) (GP90 lymphocyte homing/adhesion receptor) (HUTCH-I) (Heparan sulfate proteoglycan) (Hermes antigen) (Hyaluronate receptor) (Phagocytic glycoprotein 1) (PGP-1) (Phagocytic glycoprotein I) (PGP-I) (CD antigen CD44)	TISSUE SPECIFICITY: Isoform 10 (epithelial isoform) is expressed by cells of epithelium and highly expressed by carcinomas. Expression is repressed in neuroblastoma cells.	basolateral plasma membrane [GO:0016323]; cell surface [GO:0009986]; cytoplasm [GO:0005737]; external side of plasma membrane [GO:0009897]; extracellular exosome [GO:0070062]; focal adhesion [GO:0005925]; Golgi apparatus [GO:0005794]; integral component of plasma membrane [GO:0005887]; macrophage migration inhibitory factor receptor complex [GO:0035692]; plasma membrane [GO:0005886]; collagen bin…
DOWN	CD59_HUMAN	P13987	CD59	other	CD59 glycoprotein (1F5 antigen) (20 kDa homologous restriction factor) (HRF-20) (HRF20) (MAC-inhibitory protein) (MAC-IP) (MEM43 antigen) (Membrane attack complex inhibition factor) (MACIF) (Membrane inhibitor of reactive lysis) (MIRL) (Protectin) (CD antigen CD59)		anchored component of external side of plasma membrane [GO:0031362]; cell surface [GO:0009986]; compact myelin [GO:0043218]; endoplasmic reticulum membrane [GO:0005789]; endoplasmic reticulum-Golgi intermediate compartment membrane [GO:0033116]; ER to Golgi transport vesicle membrane [GO:0012507]; extracellular exosome [GO:0070062]; extracellular region [GO:0005576]; extracellular space [GO:00056…
DOWN	CHM1B_HUMAN	Q7LBR1	CHMP1B	tissue	Charged multivesicular body protein 1b (CHMP1.5) (Chromatin-modifying protein 1b) (CHMP1b) (Vacuolar protein sorting-associated protein 46-2) (Vps46-2) (hVps46-2)	TISSUE SPECIFICITY: Widely expressed. Expressed in pancreas, kidney, skeletal muscle, liver, lung, placenta and brain. {ECO:0000269|PubMed:11474171}.	cytosol [GO:0005829]; ESCRT III complex [GO:0000815]; extracellular exosome [GO:0070062]; late endosome membrane [GO:0031902]; membrane coat [GO:0030117]; protein domain specific binding [GO:0019904]; cell division [GO:0051301]; cell separation after cytokinesis [GO:0000920]; establishment of protein localization [GO:0045184]; mitotic metaphase plate congression [GO:0007080]; nucleus organization…
DOWN	CHM4B_HUMAN	Q9H444	CHMP4B	tissue	Charged multivesicular body protein 4b (Chromatin-modifying protein 4b) (CHMP4b) (SNF7 homolog associated with Alix 1) (SNF7-2) (hSnf7-2) (Vacuolar protein sorting-associated protein 32-2) (Vps32-2) (hVps32-2)	TISSUE SPECIFICITY: Widely expressed. Expressed at higher level in heart and skeletal muscle. Also expressed in brain, colon, thymus, spleen, kidney, liver, small intestine, placenta, lung and peripheral blood lymphocytes. {ECO:0000269|PubMed:14678797}.	cytoplasm [GO:0005737]; cytoplasmic side of plasma membrane [GO:0009898]; cytosol [GO:0005829]; endosome [GO:0005768]; ESCRT III complex [GO:0000815]; extracellular exosome [GO:0070062]; late endosome membrane [GO:0031902]; membrane coat [GO:0030117]; midbody [GO:0030496]; nucleus [GO:0005634]; identical protein binding [GO:0042802]; protein homodimerization activity [GO:0042803]; cell separation…
DOWN	CHMP5_HUMAN	Q9NZZ3	CHMP5	other	Charged multivesicular body protein 5 (Chromatin-modifying protein 5) (SNF7 domain-containing protein 2) (Vacuolar protein sorting-associated protein 60) (Vps60) (hVps60)		cytosol [GO:0005829]; endosome membrane [GO:0010008]; extracellular exosome [GO:0070062]; nucleus [GO:0005634]; cell separation after cytokinesis [GO:0000920]; endosomal transport [GO:0016197]; endosome to lysosome transport [GO:0008333]; lysosome organization [GO:0007040]; membrane organization [GO:0061024]; mitotic metaphase plate congression [GO:0007080]; multivesicular body sorting pathway [G…
DOWN	CLM9_HUMAN	Q6UXG3	CD300LG	tissue	CMRF35-like molecule 9 (CLM-9) (CD300 antigen-like family member G) (Triggering receptor expressed on myeloid cells 4) (TREM-4) (CD antigen CD300g)	TISSUE SPECIFICITY: Highly expressed in heart, skeletal muscle and placenta. {ECO:0000269|PubMed:16876123}.	apical plasma membrane [GO:0016324]; basolateral plasma membrane [GO:0016323]; extracellular exosome [GO:0070062]; integral component of membrane [GO:0016021]; multivesicular body membrane [GO:0032585]; plasma membrane [GO:0005886]; immune system process [GO:0002376]; immunoglobulin transcytosis in epithelial cells [GO:0002414]; regulation of immune response [GO:0050776]
DOWN	CN37_HUMAN	P09543	CNP	other	2',3'-cyclic-nucleotide 3'-phosphodiesterase (CNP) (CNPase) (EC 3.1.4.37)		cytoplasm [GO:0005737]; extracellular exosome [GO:0070062]; extracellular space [GO:0005615]; melanosome [GO:0042470]; membrane [GO:0016020]; microtubule [GO:0005874]; microvillus [GO:0005902]; mitochondrial inner membrane [GO:0005743]; mitochondrial outer membrane [GO:0005741]; myelin sheath abaxonal region [GO:0035748]; myelin sheath adaxonal region [GO:0035749]; nucleoplasm [GO:0005654]; nucle…
DOWN	CNDP2_HUMAN	Q96KP4	CNDP2	tissue	Cytosolic non-specific dipeptidase (EC 3.4.13.18) (CNDP dipeptidase 2) (Glutamate carboxypeptidase-like protein 1) (Peptidase A)	TISSUE SPECIFICITY: Isoform 1 is ubiquitously expressed with higher levels in kidney and liver (at protein level). Isoform 2 is expressed in fetal tissues, it is only expressed in adult liver and placental tissues. {ECO:0000269|PubMed:12473676, ECO:0000269|PubMed:17121880}.	cytoplasm [GO:0005737]; cytosol [GO:0005829]; extracellular exosome [GO:0070062]; nucleoplasm [GO:0005654]; carboxypeptidase activity [GO:0004180]; dipeptidase activity [GO:0016805]; metal ion binding [GO:0046872]; metallopeptidase activity [GO:0008237]; tripeptidase activity [GO:0034701]; cellular nitrogen compound metabolic process [GO:0034641]; glutathione biosynthetic process [GO:0006750]; gl…
DOWN	CNN3_HUMAN	Q15417	CNN3	tissue	Calponin-3 (Calponin, acidic isoform)	TISSUE SPECIFICITY: Expressed in both non-smooth muscle tissues as well as smooth muscle tissues.	actin cytoskeleton [GO:0015629]; cytoplasm [GO:0005737]; dendritic spine [GO:0043197]; focal adhesion [GO:0005925]; neuronal cell body [GO:0043025]; postsynaptic density [GO:0014069]; actomyosin structure organization [GO:0031032]; epithelial cell differentiation [GO:0030855]; negative regulation of ATPase activity [GO:0032780]
DOWN	CO7_HUMAN	P10643	C7	plasma	Complement component C7		extracellular exosome [GO:0070062]; extracellular region [GO:0005576]; membrane attack complex [GO:0005579]; complement activation [GO:0006956]; complement activation, alternative pathway [GO:0006957]; complement activation, classical pathway [GO:0006958]; cytolysis [GO:0019835]; innate immune response [GO:0045087]; regulation of complement activation [GO:0030449]
DOWN	COF1_HUMAN	P23528	CFL1	tissue	Cofilin-1 (18 kDa phosphoprotein) (p18) (Cofilin, non-muscle isoform)	TISSUE SPECIFICITY: Widely distributed in various tissues.	cell-cell junction [GO:0005911]; cortical actin cytoskeleton [GO:0030864]; cytoplasm [GO:0005737]; extracellular exosome [GO:0070062]; extracellular space [GO:0005615]; focal adhesion [GO:0005925]; lamellipodium membrane [GO:0031258]; membrane [GO:0016020]; nuclear matrix [GO:0016363]; nucleus [GO:0005634]; ruffle membrane [GO:0032587]; vesicle [GO:0031982]; actin cytoskeleton organization [GO:00…
DOWN	CRIS1_HUMAN	P54107	CRISP1	other	Cysteine-rich secretory protein 1 (CRISP-1) (AEG-like protein) (ARP) (Acidic epididymal glycoprotein homolog)	TISSUE SPECIFICITY: Caput, corpus, and cauda regions of the epididymis, the ductus deferens, sperm and seminal plasma.	extracellular space [GO:0005615]; nucleus [GO:0005634]; calcium channel regulator activity [GO:0005246]; binding of sperm to zona pellucida [GO:0007339]; fusion of sperm to egg plasma membrane [GO:0007342]; regulation of acrosome reaction [GO:0060046]
DOWN	CTND2_HUMAN	Q9UQB3	CTNND2	tissue	Catenin delta-2 (Delta-catenin) (GT24) (Neural plakophilin-related ARM-repeat protein) (NPRAP) (Neurojungin)	TISSUE SPECIFICITY: Expressed in brain; highest expression is observed in fetal brain (PubMed:25807484). {ECO:0000269|PubMed:25807484}.	adherens junction [GO:0005912]; cytoplasm [GO:0005737]; dendrite [GO:0030425]; nucleus [GO:0005634]; perikaryon [GO:0043204]; postsynaptic density [GO:0014069]; beta-catenin binding [GO:0008013]; cell adhesion [GO:0007155]; dendritic spine morphogenesis [GO:0060997]; learning [GO:0007612]; morphogenesis of a branching structure [GO:0001763]; regulation of canonical Wnt signaling pathway [GO:00608…
DOWN	CUBN_HUMAN	O60494	CUBN	tissue	Cubilin (460 kDa receptor) (Intestinal intrinsic factor receptor) (Intrinsic factor-cobalamin receptor) (Intrinsic factor-vitamin B12 receptor)	TISSUE SPECIFICITY: Expressed in kidney proximal tubule cells, placenta, visceral yolk-sac cells and in absorptive intestinal cells. Expressed in the epithelium of intestine and kidney.	apical plasma membrane [GO:0016324]; brush border membrane [GO:0031526]; coated pit [GO:0005905]; cytosol [GO:0005829]; endocytic vesicle [GO:0030139]; endoplasmic reticulum [GO:0005783]; endosome membrane [GO:0010008]; extracellular exosome [GO:0070062]; extrinsic component of external side of plasma membrane [GO:0031232]; Golgi apparatus [GO:0005794]; lysosomal lumen [GO:0043202]; lysosomal mem…
DOWN	CYBR1_HUMAN	Q53TN4	CYBRD1	other	Cytochrome b reductase 1 (EC 1.-.-.-) (Duodenal cytochrome b) (Ferric-chelate reductase 3)	TISSUE SPECIFICITY: Present in erythrocyte membranes (at protein level). Also expressed in respiratory epithelium. {ECO:0000269|PubMed:16510471, ECO:0000269|PubMed:17068337}.	brush border membrane [GO:0031526]; extracellular exosome [GO:0070062]; integral component of membrane [GO:0016021]; plasma membrane [GO:0005886]; ferric-chelate reductase activity [GO:0000293]; metal ion binding [GO:0046872]; oxidoreductase activity, oxidizing metal ions [GO:0016722]; cellular iron ion homeostasis [GO:0006879]; oxidation-reduction process [GO:0055114]; response to iron ion [GO:0…
DOWN	DAF_HUMAN	P08174	CD55	other	Complement decay-accelerating factor (CD antigen CD55)	TISSUE SPECIFICITY: Expressed on the plasma membranes of all cell types that are in intimate contact with plasma complement proteins. It is also found on the surfaces of epithelial cells lining extracellular compartments, and variants of the molecule are present in body fluids and in extracellular matrix.	anchored component of membrane [GO:0031225]; cell surface [GO:0009986]; cytosol [GO:0005829]; extracellular exosome [GO:0070062]; extracellular region [GO:0005576]; integral component of plasma membrane [GO:0005887]; membrane raft [GO:0045121]; plasma membrane [GO:0005886]; lipid binding [GO:0008289]; virus receptor activity [GO:0001618]; CD4-positive, alpha-beta T cell cytokine production [GO:00…
DOWN	DDAH2_HUMAN	O95865	DDAH2	tissue	N(G),N(G)-dimethylarginine dimethylaminohydrolase 2 (DDAH-2) (Dimethylarginine dimethylaminohydrolase 2) (EC 3.5.3.18) (DDAHII) (Dimethylargininase-2) (Protein G6a) (S-phase protein)	TISSUE SPECIFICITY: Detected in heart, placenta, lung, liver, skeletal muscle, kidney and pancreas, and at very low levels in brain. {ECO:0000269|PubMed:10493931}.	centrosome [GO:0005813]; cytoplasm [GO:0005737]; cytosol [GO:0005829]; extracellular exosome [GO:0070062]; mitochondrion [GO:0005739]; amino acid binding [GO:0016597]; catalytic activity [GO:0003824]; dimethylargininase activity [GO:0016403]; arginine catabolic process [GO:0006527]; citrulline metabolic process [GO:0000052]; negative regulation of apoptotic process [GO:0043066]; nitric oxide bios…
DOWN	DHSO_HUMAN	Q00796	SORD	tissue	Sorbitol dehydrogenase (EC 1.1.1.14) (L-iditol 2-dehydrogenase)	TISSUE SPECIFICITY: Expressed in kidney and epithelial cells of both benign and malignant prostate tissue. Expressed in epididymis (at protein level). {ECO:0000269|PubMed:16278369, ECO:0000269|PubMed:19423711, ECO:0000269|PubMed:20372835}.	cytosol [GO:0005829]; extracellular exosome [GO:0070062]; extracellular space [GO:0005615]; membrane [GO:0016020]; mitochondrial membrane [GO:0031966]; motile cilium [GO:0031514]; carbohydrate binding [GO:0030246]; D-xylulose reductase activity [GO:0046526]; L-iditol 2-dehydrogenase activity [GO:0003939]; NAD binding [GO:0051287]; zinc ion binding [GO:0008270]; carbohydrate metabolic process [GO:…
DOWN	DPEP1_HUMAN	P16444	DPEP1	tissue	Dipeptidase 1 (EC 3.4.13.19) (Dehydropeptidase-I) (Microsomal dipeptidase) (Renal dipeptidase) (hRDP)		anchored component of membrane [GO:0031225]; apical part of cell [GO:0045177]; apical plasma membrane [GO:0016324]; extracellular exosome [GO:0070062]; extracellular space [GO:0005615]; microvillus membrane [GO:0031528]; plasma membrane [GO:0005886]; cysteine-type endopeptidase inhibitor activity involved in apoptotic process [GO:0043027]; dipeptidyl-peptidase activity [GO:0008239]; GPI anchor bi…
DOWN	DPOD4_HUMAN	Q9HCU8	POLD4	other	DNA polymerase delta subunit 4 (DNA polymerase delta subunit p12)		delta DNA polymerase complex [GO:0043625]; nucleoplasm [GO:0005654]; nucleus [GO:0005634]; DNA-directed DNA polymerase activity [GO:0003887]; base-excision repair [GO:0006284]; DNA damage response, detection of DNA damage [GO:0042769]; DNA repair [GO:0006281]; DNA replication [GO:0006260]; DNA strand elongation involved in DNA replication [GO:0006271]; DNA synthesis involved in DNA repair [GO:000…
DOWN	DPYL1_HUMAN	Q14194	CRMP1	other	Dihydropyrimidinase-related protein 1 (DRP-1) (Collapsin response mediator protein 1) (CRMP-1) (Unc-33-like phosphoprotein 3) (ULIP-3)	TISSUE SPECIFICITY: Brain.	cytoplasm [GO:0005737]; cytosol [GO:0005829]; microtubule organizing center [GO:0005815]; spindle [GO:0005819]; hydrolase activity, acting on carbon-nitrogen (but not peptide) bonds [GO:0016810]; axon guidance [GO:0007411]; microtubule cytoskeleton organization [GO:0000226]; nervous system development [GO:0007399]; nucleobase-containing compound metabolic process [GO:0006139]
DOWN	EF1A1_HUMAN	P68104	EEF1A1	tissue	Elongation factor 1-alpha 1 (EF-1-alpha-1) (Elongation factor Tu) (EF-Tu) (Eukaryotic elongation factor 1 A-1) (eEF1A-1) (Leukocyte receptor cluster member 7)	TISSUE SPECIFICITY: Brain, placenta, lung, liver, kidney, pancreas but barely detectable in heart and skeletal muscle.	cortical actin cytoskeleton [GO:0030864]; cytoplasm [GO:0005737]; cytoplasmic side of lysosomal membrane [GO:0098574]; cytosol [GO:0005829]; eukaryotic translation elongation factor 1 complex [GO:0005853]; extracellular exosome [GO:0070062]; extracellular space [GO:0005615]; membrane [GO:0016020]; myelin sheath [GO:0043209]; nucleolus [GO:0005730]; nucleus [GO:0005634]; ruffle membrane [GO:003258…
DOWN	EGF_HUMAN	P01133	EGF	tissue	Pro-epidermal growth factor (EGF) [Cleaved into: Epidermal growth factor (Urogastrone)]	TISSUE SPECIFICITY: Expressed in kidney, salivary gland, cerebrum and prostate. {ECO:0000269|PubMed:17671655}.	extracellular exosome [GO:0070062]; extracellular region [GO:0005576]; extracellular space [GO:0005615]; integral component of membrane [GO:0016021]; lysosomal membrane [GO:0005765]; plasma membrane [GO:0005886]; platelet alpha granule lumen [GO:0031093]; calcium ion binding [GO:0005509]; epidermal growth factor receptor binding [GO:0005154]; growth factor activity [GO:0008083]; transmembrane rec…
DOWN	EHD1_HUMAN	Q9H4M9	EHD1	tissue	EH domain-containing protein 1 (PAST homolog 1) (hPAST1) (Testilin)	TISSUE SPECIFICITY: Highly expressed in testis. {ECO:0000269|PubMed:10395801}.	ciliary pocket membrane [GO:0020018]; early endosome membrane [GO:0031901]; endosome membrane [GO:0010008]; extracellular exosome [GO:0070062]; lipid particle [GO:0005811]; membrane [GO:0016020]; plasma membrane [GO:0005886]; platelet dense tubular network membrane [GO:0031095]; recycling endosome membrane [GO:0055038]; ATP binding [GO:0005524]; calcium ion binding [GO:0005509]; GTP binding [GO:0…
DOWN	EHD4_HUMAN	Q9H223	EHD4	tissue	EH domain-containing protein 4 (Hepatocellular carcinoma-associated protein 10/11) (PAST homolog 4)	TISSUE SPECIFICITY: Highly expressed in pancreas and heart. {ECO:0000269|PubMed:10673336}.	early endosome membrane [GO:0031901]; endoplasmic reticulum [GO:0005783]; extracellular exosome [GO:0070062]; membrane [GO:0016020]; nucleus [GO:0005634]; perinuclear region of cytoplasm [GO:0048471]; plasma membrane [GO:0005886]; recycling endosome membrane [GO:0055038]; ATP binding [GO:0005524]; calcium ion binding [GO:0005509]; GTP binding [GO:0005525]; nucleic acid binding [GO:0003676]; cellu…
DOWN	ENOA_HUMAN	P06733	ENO1	other	Alpha-enolase (EC 4.2.1.11) (2-phospho-D-glycerate hydro-lyase) (C-myc promoter-binding protein) (Enolase 1) (MBP-1) (MPB-1) (Non-neural enolase) (NNE) (Phosphopyruvate hydratase) (Plasminogen-binding protein)	TISSUE SPECIFICITY: The alpha/alpha homodimer is expressed in embryo and in most adult tissues. The alpha/beta heterodimer and the beta/beta homodimer are found in striated muscle, and the alpha/gamma heterodimer and the gamma/gamma homodimer in neurons.	cytoplasm [GO:0005737]; cytosol [GO:0005829]; extracellular exosome [GO:0070062]; extracellular space [GO:0005615]; M band [GO:0031430]; membrane [GO:0016020]; nucleus [GO:0005634]; phosphopyruvate hydratase complex [GO:0000015]; plasma membrane [GO:0005886]; DNA binding [GO:0003677]; GTPase binding [GO:0051020]; magnesium ion binding [GO:0000287]; phosphopyruvate hydratase activity [GO:0004634];…
DOWN	EPS8_HUMAN	Q12929	EPS8	tissue	Epidermal growth factor receptor kinase substrate 8	TISSUE SPECIFICITY: Expressed in all tissues analyzed, including heart, brain, placenta, lung, liver, skeletal muscle, kidney and pancreas. Expressed in all epithelial and fibroblastic lines examined and in some, but not all, hematopoietic cells.	brush border [GO:0005903]; cell cortex [GO:0005938]; cell junction [GO:0030054]; extracellular exosome [GO:0070062]; growth cone [GO:0030426]; NMDA selective glutamate receptor complex [GO:0017146]; postsynaptic density [GO:0014069]; ruffle membrane [GO:0032587]; stereocilium [GO:0032420]; vesicle [GO:0031982]; actin binding [GO:0003779]; Rac GTPase binding [GO:0048365]; SH3/SH2 adaptor activity …
DOWN	ES8L2_HUMAN	Q9H6S3	EPS8L2	other	Epidermal growth factor receptor kinase substrate 8-like protein 2 (EPS8-like protein 2) (Epidermal growth factor receptor pathway substrate 8-related protein 2) (EPS8-related protein 2)	TISSUE SPECIFICITY: Detected in fibroblasts and placenta. {ECO:0000269|PubMed:14565974}.	cytoplasm [GO:0005737]; extracellular exosome [GO:0070062]; plasma membrane [GO:0005886]; protein complex [GO:0043234]; ruffle membrane [GO:0032587]; vesicle [GO:0031982]; actin binding [GO:0003779]; positive regulation of GTPase activity [GO:0043547]; positive regulation of ruffle assembly [GO:1900029]; regulation of Rho protein signal transduction [GO:0035023]; Rho protein signal transduction […
DOWN	EXOS3_HUMAN	Q9NQT5	EXOSC3	other	Exosome complex component RRP40 (Exosome component 3) (Ribosomal RNA-processing protein 40) (p10)		cytoplasm [GO:0005737]; cytoplasmic exosome (RNase complex) [GO:0000177]; cytosol [GO:0005829]; exosome (RNase complex) [GO:0000178]; nuclear exosome (RNase complex) [GO:0000176]; nucleolus [GO:0005730]; nucleus [GO:0005634]; transcriptionally active chromatin [GO:0035327]; 3'-5'-exoribonuclease activity [GO:0000175]; RNA binding [GO:0003723]; CUT catabolic process [GO:0071034]; DNA deamination […
DOWN	EZRI_HUMAN	P15311	EZR	tissue	Ezrin (Cytovillin) (Villin-2) (p81)	TISSUE SPECIFICITY: Expressed in cerebral cortex, basal ganglia, hippocampus, hypophysis, and optic nerve. Weakly expressed in brain stem and diencephalon. Stronger expression was detected in gray matter of frontal lobe compared to white matter (at protein level). Component of the microvilli of intestinal epithelial cells. Preferentially expressed in astrocytes of hippocampus, frontal cortex, tha…	actin cytoskeleton [GO:0015629]; actin filament [GO:0005884]; apical part of cell [GO:0045177]; apical plasma membrane [GO:0016324]; astrocyte projection [GO:0097449]; basolateral plasma membrane [GO:0016323]; brush border [GO:0005903]; cell body [GO:0044297]; cell periphery [GO:0071944]; cell projection [GO:0042995]; cell tip [GO:0051286]; ciliary basal body [GO:0036064]; cortical cytoskeleton […
DOWN	FINC_HUMAN	P02751	FN1	other	Fibronectin (FN) (Cold-insoluble globulin) (CIG) [Cleaved into: Anastellin; Ugl-Y1; Ugl-Y2; Ugl-Y3]	TISSUE SPECIFICITY: Plasma FN (soluble dimeric form) is secreted by hepatocytes. Cellular FN (dimeric or cross-linked multimeric forms), made by fibroblasts, epithelial and other cell types, is deposited as fibrils in the extracellular matrix. Ugl-Y1, Ugl-Y2 and Ugl-Y3 are found in urine. {ECO:0000269|PubMed:17614963, ECO:0000269|PubMed:3584091}.	apical plasma membrane [GO:0016324]; basal lamina [GO:0005605]; blood microparticle [GO:0072562]; endoplasmic reticulum-Golgi intermediate compartment [GO:0005793]; extracellular exosome [GO:0070062]; extracellular matrix [GO:0031012]; extracellular region [GO:0005576]; extracellular space [GO:0005615]; fibrinogen complex [GO:0005577]; platelet alpha granule lumen [GO:0031093]; collagen binding […
DOWN	FLOT1_HUMAN	O75955	FLOT1	other	Flotillin-1		basolateral plasma membrane [GO:0016323]; caveola [GO:0005901]; cell-cell adherens junction [GO:0005913]; cell-cell contact zone [GO:0044291]; centriolar satellite [GO:0034451]; cytoplasmic vesicle [GO:0031410]; early endosome [GO:0005769]; endosome [GO:0005768]; extracellular exosome [GO:0070062]; flotillin complex [GO:0016600]; focal adhesion [GO:0005925]; integral component of membrane [GO:001…
DOWN	G3P_HUMAN	P04406	GAPDH	other	Glyceraldehyde-3-phosphate dehydrogenase (GAPDH) (EC 1.2.1.12) (Peptidyl-cysteine S-nitrosylase GAPDH) (EC 2.6.99.-)		cytoplasm [GO:0005737]; cytosol [GO:0005829]; extracellular exosome [GO:0070062]; GAIT complex [GO:0097452]; intracellular membrane-bounded organelle [GO:0043231]; lipid particle [GO:0005811]; membrane [GO:0016020]; microtubule cytoskeleton [GO:0015630]; nuclear membrane [GO:0031965]; nucleus [GO:0005634]; perinuclear region of cytoplasm [GO:0048471]; plasma membrane [GO:0005886]; ribonucleoprote…
DOWN	GBB1_HUMAN	P62873	GNB1	other	Guanine nucleotide-binding protein G(I)/G(S)/G(T) subunit beta-1 (Transducin beta chain 1)		cell body [GO:0044297]; cytosol [GO:0005829]; dendrite [GO:0030425]; extracellular exosome [GO:0070062]; extracellular vesicle [GO:1903561]; heterotrimeric G-protein complex [GO:0005834]; intracellular [GO:0005622]; lysosomal membrane [GO:0005765]; membrane [GO:0016020]; myelin sheath [GO:0043209]; photoreceptor disc membrane [GO:0097381]; photoreceptor inner segment [GO:0001917]; photoreceptor o…
DOWN	GBB2_HUMAN	P62879	GNB2	other	Guanine nucleotide-binding protein G(I)/G(S)/G(T) subunit beta-2 (G protein subunit beta-2) (Transducin beta chain 2)		cell body [GO:0044297]; extracellular exosome [GO:0070062]; extracellular space [GO:0005615]; focal adhesion [GO:0005925]; lysosomal membrane [GO:0005765]; membrane [GO:0016020]; myelin sheath [GO:0043209]; perinuclear region of cytoplasm [GO:0048471]; plasma membrane [GO:0005886]; protein complex [GO:0043234]; vesicle [GO:0031982]; calcium channel regulator activity [GO:0005246]; GTPase activity…
DOWN	GGT1_HUMAN	P19440	GGT1	tissue	Gamma-glutamyltranspeptidase 1 (GGT 1) (EC 2.3.2.2) (Gamma-glutamyltransferase 1) (Glutathione hydrolase 1) (EC 3.4.19.13) (Leukotriene-C4 hydrolase) (EC 3.4.19.14) (CD antigen CD224) [Cleaved into: Gamma-glutamyltranspeptidase 1 heavy chain; Gamma-glutamyltranspeptidase 1 light chain]	TISSUE SPECIFICITY: Detected in fetal and adult kidney and liver, adult pancreas, stomach, intestine, placenta and lung. Isoform 3 is lung-specific. There are several other tissue-specific forms that arise from alternative promoter usage but that produce the same protein.	anchored component of external side of plasma membrane [GO:0031362]; extracellular exosome [GO:0070062]; extracellular space [GO:0005615]; integral component of membrane [GO:0016021]; plasma membrane [GO:0005886]; gamma-glutamyltransferase activity [GO:0003840]; glutathione hydrolase activity [GO:0036374]; arachidonic acid metabolic process [GO:0019369]; cellular amino acid metabolic process [GO:…
DOWN	GNA11_HUMAN	P29992	GNA11	other	Guanine nucleotide-binding protein subunit alpha-11 (G alpha-11) (G-protein subunit alpha-11) (Guanine nucleotide-binding protein G(y) subunit alpha)	TISSUE SPECIFICITY: Expressed in testis. {ECO:0000269|PubMed:18703424}.	cytoplasm [GO:0005737]; extracellular exosome [GO:0070062]; heterotrimeric G-protein complex [GO:0005834]; lysosomal membrane [GO:0005765]; photoreceptor outer segment [GO:0001750]; plasma membrane [GO:0005886]; G-protein beta/gamma-subunit complex binding [GO:0031683]; GTP binding [GO:0005525]; GTPase activity [GO:0003924]; metal ion binding [GO:0046872]; signal transducer activity [GO:0004871];…
DOWN	GNAI1_HUMAN	P63096	GNAI1	other	Guanine nucleotide-binding protein G(i) subunit alpha-1 (Adenylate cyclase-inhibiting G alpha protein)		centrosome [GO:0005813]; cytoplasm [GO:0005737]; extracellular exosome [GO:0070062]; heterotrimeric G-protein complex [GO:0005834]; lysosomal membrane [GO:0005765]; membrane raft [GO:0045121]; midbody [GO:0030496]; nucleus [GO:0005634]; plasma membrane [GO:0005886]; G-protein beta/gamma-subunit complex binding [GO:0031683]; G-protein coupled serotonin receptor binding [GO:0031821]; GDP binding [G…
DOWN	GNAI2_HUMAN	P04899	GNAI2	other	Guanine nucleotide-binding protein G(i) subunit alpha-2 (Adenylate cyclase-inhibiting G alpha protein)		centrosome [GO:0005813]; cytoplasm [GO:0005737]; cytosol [GO:0005829]; extracellular exosome [GO:0070062]; extracellular vesicle [GO:1903561]; heterotrimeric G-protein complex [GO:0005834]; membrane [GO:0016020]; membrane raft [GO:0045121]; midbody [GO:0030496]; nucleoplasm [GO:0005654]; plasma membrane [GO:0005886]; G-protein beta/gamma-subunit complex binding [GO:0031683]; G-protein coupled rec…
DOWN	GP2_HUMAN	P55259	GP2	other	Pancreatic secretory granule membrane major glycoprotein GP2 (Pancreatic zymogen granule membrane protein GP-2) (ZAP75)	TISSUE SPECIFICITY: Pancreatic secretory (zymogen) granule.	anchored component of membrane [GO:0031225]; extracellular exosome [GO:0070062]; plasma membrane [GO:0005886]
DOWN	GPC5B_HUMAN	Q9NZH0	GPRC5B	tissue	G-protein coupled receptor family C group 5 member B (A-69G12.1) (Retinoic acid-induced gene 2 protein) (RAIG-2)	TISSUE SPECIFICITY: Expression is high in kidney, pancreas, and testis, medium in brain, heart, prostate, small intestine, and spleen, low in liver, placenta, skeletal muscle, colon, ovary, and thymus, and not detectable in lung and peripheral leukocyte. According to PubMed:10945465, highly expressed in most brain areas examined, with the highest levels observed in corpus callosum, caudate nucleu…	cell surface [GO:0009986]; cytoplasmic vesicle membrane [GO:0030659]; extracellular exosome [GO:0070062]; extracellular space [GO:0005615]; integral component of membrane [GO:0016021]; intracellular membrane-bounded organelle [GO:0043231]; nucleolus [GO:0005730]; nucleus [GO:0005634]; plasma membrane [GO:0005886]; G-protein coupled receptor activity [GO:0004930]; G-protein coupled receptor bindin…
DOWN	GRAP2_HUMAN	O75791	GRAP2	other	GRB2-related adapter protein 2 (Adapter protein GRID) (GRB-2-like protein) (GRB2L) (GRBLG) (GRBX) (Grf40 adapter protein) (Grf-40) (Growth factor receptor-binding protein) (Hematopoietic cell-associated adapter protein GrpL) (P38) (Protein GADS) (SH3-SH2-SH3 adapter Mona)		cytoplasm [GO:0005737]; cytosol [GO:0005829]; endosome [GO:0005768]; nucleoplasm [GO:0005654]; nucleus [GO:0005634]; SH3/SH2 adaptor activity [GO:0005070]; cell-cell signaling [GO:0007267]; Fc-epsilon receptor signaling pathway [GO:0038095]; innate immune response [GO:0045087]; positive regulation of signal transduction [GO:0009967]; Ras protein signal transduction [GO:0007265]; T cell costimulat…
DOWN	GSTP1_HUMAN	P09211	GSTP1	other	Glutathione S-transferase P (EC 2.5.1.18) (GST class-pi) (GSTP1-1)		cytoplasm [GO:0005737]; cytosol [GO:0005829]; extracellular exosome [GO:0070062]; extracellular space [GO:0005615]; intracellular [GO:0005622]; mitochondrion [GO:0005739]; nucleus [GO:0005634]; TRAF2-GSTP1 complex [GO:0097057]; vesicle [GO:0031982]; dinitrosyl-iron complex binding [GO:0035731]; glutathione transferase activity [GO:0004364]; JUN kinase binding [GO:0008432]; kinase regulator activi…
DOWN	HBE_HUMAN	P02100	HBE1	plasma	Hemoglobin subunit epsilon (Epsilon-globin) (Hemoglobin epsilon chain)	TISSUE SPECIFICITY: Red blood cells.	blood microparticle [GO:0072562]; cytosol [GO:0005829]; hemoglobin complex [GO:0005833]; heme binding [GO:0020037]; iron ion binding [GO:0005506]; oxygen binding [GO:0019825]; oxygen transporter activity [GO:0005344]; blood coagulation [GO:0007596]; negative regulation of transcription from RNA polymerase II promoter [GO:0000122]; protein heterooligomerization [GO:0051291]
DOWN	HMCN1_HUMAN	Q96RW7	HMCN1	tissue	Hemicentin-1 (Fibulin-6) (FIBL-6)	TISSUE SPECIFICITY: Isoform 1 and isoform 2 are expressed in skin fibroblasts and retinal pigment epithelium (RPE) cells. {ECO:0000269|PubMed:14570714}.	basement membrane [GO:0005604]; cell cortex [GO:0005938]; cell junction [GO:0030054]; extracellular exosome [GO:0070062]; calcium ion binding [GO:0005509]; response to stimulus [GO:0050896]; visual perception [GO:0007601]
DOWN	HS71L_HUMAN	P34931	HSPA1L	other	Heat shock 70 kDa protein 1-like (Heat shock 70 kDa protein 1L) (Heat shock 70 kDa protein 1-Hom) (HSP70-Hom)	TISSUE SPECIFICITY: Expressed in spermatids. {ECO:0000269|PubMed:9685725}.	blood microparticle [GO:0072562]; cell body [GO:0044297]; cytosol [GO:0005829]; mitochondrial matrix [GO:0005759]; nucleoplasm [GO:0005654]; zona pellucida receptor complex [GO:0002199]; ATP binding [GO:0005524]; heat shock protein binding [GO:0031072]; ubiquitin protein ligase binding [GO:0031625]; unfolded protein binding [GO:0051082]; binding of sperm to zona pellucida [GO:0007339]; cellular r…
DOWN	HSP76_HUMAN	P17066	HSPA6	other	Heat shock 70 kDa protein 6 (Heat shock 70 kDa protein B')		apical plasma membrane [GO:0016324]; basolateral plasma membrane [GO:0016323]; blood microparticle [GO:0072562]; centriole [GO:0005814]; cytoplasm [GO:0005737]; cytosol [GO:0005829]; extracellular exosome [GO:0070062]; protein complex [GO:0043234]; ATP binding [GO:0005524]; ATPase activity, coupled [GO:0042623]; enzyme binding [GO:0019899]; heat shock protein binding [GO:0031072]; unfolded protei…
DOWN	HV106_HUMAN	P01761	(blank)	plasma	Ig heavy chain V-I region SIE		extracellular region [GO:0005576]; plasma membrane [GO:0005886]; antigen binding [GO:0003823]; complement activation [GO:0006956]; complement activation, classical pathway [GO:0006958]; Fc-epsilon receptor signaling pathway [GO:0038095]; Fc-gamma receptor signaling pathway involved in phagocytosis [GO:0038096]; immune response [GO:0006955]; innate immune response [GO:0045087]; receptor-mediated e…
DOWN	IBP7_HUMAN	Q16270	IGFBP7	other	Insulin-like growth factor-binding protein 7 (IBP-7) (IGF-binding protein 7) (IGFBP-7) (IGFBP-rP1) (MAC25 protein) (PGI2-stimulating factor) (Prostacyclin-stimulating factor) (Tumor-derived adhesion factor) (TAF)		extracellular exosome [GO:0070062]; extracellular region [GO:0005576]; extracellular space [GO:0005615]; cell adhesion [GO:0007155]; negative regulation of cell proliferation [GO:0008285]; regulation of cell growth [GO:0001558]
DOWN	IC1_HUMAN	P05155	SERPING1	plasma	Plasma protease C1 inhibitor (C1 Inh) (C1Inh) (C1 esterase inhibitor) (C1-inhibiting factor) (Serpin G1)		blood microparticle [GO:0072562]; extracellular exosome [GO:0070062]; extracellular region [GO:0005576]; extracellular space [GO:0005615]; platelet alpha granule lumen [GO:0031093]; serine-type endopeptidase inhibitor activity [GO:0004867]; aging [GO:0007568]; blood circulation [GO:0008015]; blood coagulation [GO:0007596]; blood coagulation, intrinsic pathway [GO:0007597]; complement activation, …
DOWN	IDHC_HUMAN	O75874	IDH1	other	Isocitrate dehydrogenase [NADP] cytoplasmic (IDH) (EC 1.1.1.42) (Cytosolic NADP-isocitrate dehydrogenase) (IDP) (NADP(+)-specific ICDH) (Oxalosuccinate decarboxylase)		cytoplasm [GO:0005737]; cytosol [GO:0005829]; extracellular exosome [GO:0070062]; mitochondrion [GO:0005739]; peroxisomal matrix [GO:0005782]; peroxisome [GO:0005777]; isocitrate dehydrogenase (NADP+) activity [GO:0004450]; magnesium ion binding [GO:0000287]; NAD binding [GO:0051287]; NADP binding [GO:0050661]; protein homodimerization activity [GO:0042803]; receptor binding [GO:0005102]; 2-oxogl…
DOWN	IF2B_HUMAN	P20042	EIF2S2	other	Eukaryotic translation initiation factor 2 subunit 2 (Eukaryotic translation initiation factor 2 subunit beta) (eIF-2-beta)		cytoplasm [GO:0005737]; cytosol [GO:0005829]; eukaryotic translation initiation factor 2 complex [GO:0005850]; metal ion binding [GO:0046872]; poly(A) RNA binding [GO:0044822]; RNA binding [GO:0003723]; translation factor activity, RNA binding [GO:0008135]; translation initiation factor activity [GO:0003743]; cellular protein metabolic process [GO:0044267]; gene expression [GO:0010467]; in utero …
DOWN	IGF2_HUMAN	P01344	IGF2	other	Insulin-like growth factor II (IGF-II) (Somatomedin-A) (T3M-11-derived growth factor) [Cleaved into: Insulin-like growth factor II; Insulin-like growth factor II Ala-25 Del; Preptin]		extracellular exosome [GO:0070062]; extracellular region [GO:0005576]; extracellular space [GO:0005615]; plasma membrane [GO:0005886]; platelet alpha granule lumen [GO:0031093]; growth factor activity [GO:0008083]; insulin receptor binding [GO:0005158]; insulin-like growth factor receptor binding [GO:0005159]; protein serine/threonine kinase activator activity [GO:0043539]; receptor activator act…
DOWN	IGHA2_HUMAN	P01877	IGHA2	plasma	Ig alpha-2 chain C region		blood microparticle [GO:0072562]; external side of plasma membrane [GO:0009897]; extracellular exosome [GO:0070062]; extracellular region [GO:0005576]; extracellular space [GO:0005615]; monomeric IgA immunoglobulin complex [GO:0071748]; secretory dimeric IgA immunoglobulin complex [GO:0071752]; secretory IgA immunoglobulin complex [GO:0071751]; antigen binding [GO:0003823]; antibacterial humoral …
DOWN	IGKC_HUMAN	P01834	IGKC	plasma	Ig kappa chain C region		blood microparticle [GO:0072562]; external side of plasma membrane [GO:0009897]; extracellular exosome [GO:0070062]; extracellular region [GO:0005576]; extracellular space [GO:0005615]; immunoglobulin complex, circulating [GO:0042571]; plasma membrane [GO:0005886]; antigen binding [GO:0003823]; immunoglobulin receptor binding [GO:0034987]; B cell receptor signaling pathway [GO:0050853]; complemen…
DOWN	IPSP_HUMAN	P05154	SERPINA5	plasma	Plasma serine protease inhibitor (Acrosomal serine protease inhibitor) (Plasminogen activator inhibitor 3) (PAI-3) (PAI3) (Protein C inhibitor) (PCI) (Serpin A5)	TISSUE SPECIFICITY: Predominantly expressed in the epithelium of seminal vesicles. Expressed in the proximal tubular epithelium of the kidney. Expressed in the superficial and more differentiated epidermal keratinocytes of the skin. Expressed in megakaryocytes and platelets. Expressed poorly in kidney tumor cells compared to non tumor kidney tissues. Expressed in spermatozoa. Present in very high…	acrosomal membrane [GO:0002080]; external side of plasma membrane [GO:0009897]; extracellular exosome [GO:0070062]; extracellular region [GO:0005576]; extracellular space [GO:0005615]; membrane [GO:0016020]; platelet alpha granule [GO:0031091]; platelet dense tubular network [GO:0031094]; protein C inhibitor-coagulation factor V complex [GO:0097181]; protein C inhibitor-coagulation factor Xa comp…
DOWN	IST1_HUMAN	P53990	IST1	other	IST1 homolog (hIST1) (Putative MAPK-activating protein PM28)		centrosome [GO:0005813]; cytoplasmic membrane-bounded vesicle [GO:0016023]; cytosol [GO:0005829]; endoplasmic reticulum-Golgi intermediate compartment [GO:0005793]; extracellular exosome [GO:0070062]; Flemming body [GO:0090543]; midbody [GO:0030496]; MIT domain binding [GO:0090541]; protein complex binding [GO:0032403]; protein domain specific binding [GO:0019904]; abscission [GO:0009838]; cell d…
DOWN	ITIH4_HUMAN	Q14624	ITIH4	plasma	Inter-alpha-trypsin inhibitor heavy chain H4 (ITI heavy chain H4) (ITI-HC4) (Inter-alpha-inhibitor heavy chain 4) (Inter-alpha-trypsin inhibitor family heavy chain-related protein) (IHRP) (Plasma kallikrein sensitive glycoprotein 120) (Gp120) (PK-120) [Cleaved into: 70 kDa inter-alpha-trypsin inhibitor heavy chain H4; 35 kDa inter-alpha-trypsin inhibitor heavy chain H4]	TISSUE SPECIFICITY: Liver specific. {ECO:0000269|PubMed:7775381, ECO:0000269|PubMed:7805892}.	blood microparticle [GO:0072562]; cytoplasm [GO:0005737]; extracellular exosome [GO:0070062]; extracellular region [GO:0005576]; plasma membrane [GO:0005886]; endopeptidase inhibitor activity [GO:0004866]; serine-type endopeptidase inhibitor activity [GO:0004867]; acute-phase response [GO:0006953]; hyaluronan metabolic process [GO:0030212]; negative regulation of endopeptidase activity [GO:001095…
DOWN	ITM2B_HUMAN	Q9Y287	ITM2B	tissue	Integral membrane protein 2B (Immature BRI2) (imBRI2) (Protein E25B) (Transmembrane protein BRI) (Bri) [Cleaved into: BRI2, membrane form (Mature BRI2) (mBRI2); BRI2 intracellular domain (BRI2 ICD); BRI2C, soluble form; Bri23 peptide (Bri2-23) (ABri23) (C-terminal peptide) (P23 peptide)]	TISSUE SPECIFICITY: Ubiquitous. Expressed in brain.	endosome membrane [GO:0010008]; extracellular exosome [GO:0070062]; extracellular region [GO:0005576]; extracellular space [GO:0005615]; Golgi apparatus [GO:0005794]; Golgi-associated vesicle membrane [GO:0030660]; integral component of organelle membrane [GO:0031301]; intracellular membrane-bounded organelle [GO:0043231]; membrane [GO:0016020]; plasma membrane [GO:0005886]; ATP binding [GO:00055…
DOWN	K1C9_HUMAN	P35527	KRT9	other	Keratin, type I cytoskeletal 9 (Cytokeratin-9) (CK-9) (Keratin-9) (K9)	TISSUE SPECIFICITY: Expressed in the terminally differentiated epidermis of palms and soles. {ECO:0000269|PubMed:7507869}.	extracellular exosome [GO:0070062]; extracellular space [GO:0005615]; intermediate filament [GO:0005882]; membrane [GO:0016020]; nucleus [GO:0005634]; structural constituent of cytoskeleton [GO:0005200]; epidermis development [GO:0008544]; intermediate filament organization [GO:0045109]; skin development [GO:0043588]; spermatogenesis [GO:0007283]
DOWN	K22E_HUMAN	P35908	KRT2	other	Keratin, type II cytoskeletal 2 epidermal (Cytokeratin-2e) (CK-2e) (Epithelial keratin-2e) (Keratin-2 epidermis) (Keratin-2e) (K2e) (Type-II keratin Kb2)	TISSUE SPECIFICITY: Expressed in the upper spinous and granular suprabasal layers of normal adult epidermal tissues from most body sites including thigh, breast nipple, foot sole, penile shaft and axilla. Not present in foreskin, squamous metaplasias and carcinomas. Expression in hypertrophic and keloid scars begins in the deepest suprabasal layer. Weakly expressed in normal gingiva and tongue, h…	cytoplasm [GO:0005737]; extracellular exosome [GO:0070062]; extracellular space [GO:0005615]; Golgi apparatus [GO:0005794]; intermediate filament [GO:0005882]; intermediate filament cytoskeleton [GO:0045111]; keratin filament [GO:0045095]; membrane [GO:0016020]; nucleus [GO:0005634]; structural constituent of cytoskeleton [GO:0005200]; epidermis development [GO:0008544]; keratinization [GO:003142…
DOWN	K2C1_HUMAN	P04264	KRT1	other	Keratin, type II cytoskeletal 1 (67 kDa cytokeratin) (Cytokeratin-1) (CK-1) (Hair alpha protein) (Keratin-1) (K1) (Type-II keratin Kb1)	TISSUE SPECIFICITY: The source of this protein is neonatal foreskin. The 67-kDa type II keratins are expressed in terminally differentiating epidermis.	blood microparticle [GO:0072562]; cytoskeleton [GO:0005856]; extracellular exosome [GO:0070062]; extracellular matrix [GO:0031012]; extracellular space [GO:0005615]; keratin filament [GO:0045095]; membrane [GO:0016020]; nucleus [GO:0005634]; plasma membrane [GO:0005886]; carbohydrate binding [GO:0030246]; receptor activity [GO:0004872]; structural molecule activity [GO:0005198]; complement activa…
DOWN	KAD5_HUMAN	Q9Y6K8	AK5	tissue	Adenylate kinase isoenzyme 5 (AK 5) (EC 2.7.4.3) (EC 2.7.4.6) (ATP-AMP transphosphorylase 5)	TISSUE SPECIFICITY: Brain specific. {ECO:0000269|PubMed:10215863}.	cytoplasm [GO:0005737]; cytosol [GO:0005829]; microtubule organizing center [GO:0005815]; adenylate kinase activity [GO:0004017]; ATP binding [GO:0005524]; nucleoside diphosphate kinase activity [GO:0004550]; ADP biosynthetic process [GO:0006172]; ATP metabolic process [GO:0046034]; dADP biosynthetic process [GO:0006173]; nucleobase-containing small molecule interconversion [GO:0015949]; nucleoba…
DOWN	KCRB_HUMAN	P12277	CKB	other	Creatine kinase B-type (EC 2.7.3.2) (B-CK) (Creatine kinase B chain)		cytoplasm [GO:0005737]; cytosol [GO:0005829]; extracellular exosome [GO:0070062]; extracellular space [GO:0005615]; mitochondrion [GO:0005739]; myelin sheath [GO:0043209]; ATP binding [GO:0005524]; creatine kinase activity [GO:0004111]; ubiquitin protein ligase binding [GO:0031625]; cellular chloride ion homeostasis [GO:0030644]; cellular nitrogen compound metabolic process [GO:0034641]; creatine…
DOWN	KIF12_HUMAN	Q96FN5	KIF12	tissue	Kinesin-like protein KIF12	TISSUE SPECIFICITY: Expressed in fetal liver, adult brain and pancreatic islet as well as in kidney tumors, uterus cancer and pancreatic cancer. {ECO:0000269|PubMed:15643526}.	cytoplasm [GO:0005737]; extracellular exosome [GO:0070062]; kinesin complex [GO:0005871]; microtubule [GO:0005874]; ATP binding [GO:0005524]; ATPase activity [GO:0016887]; microtubule motor activity [GO:0003777]; microtubule-based movement [GO:0007018]
DOWN	KLK1_HUMAN	P06870	KLK1	tissue	Kallikrein-1 (EC 3.4.21.35) (Kidney/pancreas/salivary gland kallikrein) (Tissue kallikrein)	TISSUE SPECIFICITY: Isoform 2 is expressed in pancreas, salivary glands, kidney, colon, prostate gland, testis, spleen and the colon adenocarcinoma cell line T84. {ECO:0000269|PubMed:7749372}.	extracellular exosome [GO:0070062]; extracellular space [GO:0005615]; nucleus [GO:0005634]; secretory granule [GO:0030141]; serine-type endopeptidase activity [GO:0004252]; acute inflammatory response [GO:0002526]; regulation of systemic arterial blood pressure [GO:0003073]; zymogen activation [GO:0031638]
DOWN	KNG1_HUMAN	P01042	KNG1	other	Kininogen-1 (Alpha-2-thiol proteinase inhibitor) (Fitzgerald factor) (High molecular weight kininogen) (HMWK) (Williams-Fitzgerald-Flaujeac factor) [Cleaved into: Kininogen-1 heavy chain; T-kinin (Ile-Ser-Bradykinin); Bradykinin (Kallidin I); Lysyl-bradykinin (Kallidin II); Kininogen-1 light chain; Low molecular weight growth-promoting factor]	TISSUE SPECIFICITY: Secreted in plasma. T-kinin is detected in malignant ovarian, colon and breast carcinomas, but not in benign tumors. {ECO:0000269|PubMed:2076202}.	blood microparticle [GO:0072562]; cytosol [GO:0005829]; extracellular exosome [GO:0070062]; extracellular region [GO:0005576]; extracellular space [GO:0005615]; plasma membrane [GO:0005886]; platelet alpha granule lumen [GO:0031093]; cysteine-type endopeptidase inhibitor activity [GO:0004869]; heparin binding [GO:0008201]; receptor binding [GO:0005102]; zinc ion binding [GO:0008270]; blood coagul…
DOWN	LAMP1_HUMAN	P11279	LAMP1	other	Lysosome-associated membrane glycoprotein 1 (LAMP-1) (Lysosome-associated membrane protein 1) (CD107 antigen-like family member A) (CD antigen CD107a)		alveolar lamellar body [GO:0097208]; cytolytic granule [GO:0044194]; cytoplasm [GO:0005737]; dendrite [GO:0030425]; endosome membrane [GO:0010008]; external side of plasma membrane [GO:0009897]; extracellular exosome [GO:0070062]; integral component of plasma membrane [GO:0005887]; late endosome [GO:0005770]; lysosomal membrane [GO:0005765]; lysosome [GO:0005764]; melanosome [GO:0042470]; membran…
DOWN	LDHB_HUMAN	P07195	LDHB	tissue	L-lactate dehydrogenase B chain (LDH-B) (EC 1.1.1.27) (LDH heart subunit) (LDH-H) (Renal carcinoma antigen NY-REN-46)		cytoplasm [GO:0005737]; cytosol [GO:0005829]; extracellular exosome [GO:0070062]; membrane [GO:0016020]; membrane raft [GO:0045121]; mitochondrion [GO:0005739]; myelin sheath [GO:0043209]; L-lactate dehydrogenase activity [GO:0004459]; NAD binding [GO:0051287]; carbohydrate metabolic process [GO:0005975]; cellular metabolic process [GO:0044237]; lactate metabolic process [GO:0006089]; NAD metabol…
DOWN	LG3BP_HUMAN	Q08380	LGALS3BP	other	Galectin-3-binding protein (Basement membrane autoantigen p105) (Lectin galactoside-binding soluble 3-binding protein) (Mac-2-binding protein) (MAC2BP) (Mac-2 BP) (Tumor-associated antigen 90K)	TISSUE SPECIFICITY: Ubiquitous. Detected in body fluids such as semen, milk, serum, tears, saliva and urine. Expressed by keratinocytes and fibroblasts. {ECO:0000269|PubMed:8034587, ECO:0000269|PubMed:8390986, ECO:0000269|PubMed:8757764}.	blood microparticle [GO:0072562]; extracellular exosome [GO:0070062]; extracellular space [GO:0005615]; membrane [GO:0016020]; proteinaceous extracellular matrix [GO:0005578]; scavenger receptor activity [GO:0005044]; cell adhesion [GO:0007155]; cellular defense response [GO:0006968]; receptor-mediated endocytosis [GO:0006898]; signal transduction [GO:0007165]
DOWN	LRP2_HUMAN	P98164	LRP2	tissue	Low-density lipoprotein receptor-related protein 2 (LRP-2) (Glycoprotein 330) (gp330) (Megalin)	TISSUE SPECIFICITY: Absorptive epithelia, including renal proximal tubules.	apical plasma membrane [GO:0016324]; brush border membrane [GO:0031526]; coated pit [GO:0005905]; endocytic vesicle [GO:0030139]; endoplasmic reticulum [GO:0005783]; endosome [GO:0005768]; extracellular exosome [GO:0070062]; Golgi apparatus [GO:0005794]; integral component of membrane [GO:0016021]; lysosomal membrane [GO:0005765]; lysosome [GO:0005764]; plasma membrane [GO:0005886]; receptor comp…
DOWN	LTBP4_HUMAN	Q8N2S1	LTBP4	tissue	Latent-transforming growth factor beta-binding protein 4 (LTBP-4)	TISSUE SPECIFICITY: Highly expressed in heart, skeletal muscle, pancreas, uterus, and small intestine. Weakly expressed in placenta and lung. {ECO:0000269|PubMed:9271198, ECO:0000269|PubMed:9660815}.	cell [GO:0005623]; extracellular exosome [GO:0070062]; extracellular matrix [GO:0031012]; extracellular region [GO:0005576]; extracellular space [GO:0005615]; proteinaceous extracellular matrix [GO:0005578]; calcium ion binding [GO:0005509]; glycosaminoglycan binding [GO:0005539]; integrin binding [GO:0005178]; transforming growth factor beta binding [GO:0050431]; transforming growth factor beta-…
DOWN	MASP2_HUMAN	O00187	MASP2	other	Mannan-binding lectin serine protease 2 (EC 3.4.21.104) (MBL-associated serine protease 2) (Mannose-binding protein-associated serine protease 2) (MASP-2) [Cleaved into: Mannan-binding lectin serine protease 2 A chain; Mannan-binding lectin serine protease 2 B chain]	TISSUE SPECIFICITY: Plasma.	extracellular exosome [GO:0070062]; extracellular region [GO:0005576]; calcium ion binding [GO:0005509]; calcium-dependent protein binding [GO:0048306]; complement component C4b binding [GO:0001855]; peptidase activity [GO:0008233]; serine-type endopeptidase activity [GO:0004252]; complement activation [GO:0006956]; complement activation, classical pathway [GO:0006958]; complement activation, lec…
DOWN	MDR1_HUMAN	P08183	ABCB1	tissue	Multidrug resistance protein 1 (EC 3.6.3.44) (ATP-binding cassette sub-family B member 1) (P-glycoprotein 1) (CD antigen CD243)	TISSUE SPECIFICITY: Expressed in liver, kidney, small intestine and brain.	cell surface [GO:0009986]; extracellular exosome [GO:0070062]; integral component of membrane [GO:0016021]; membrane [GO:0016020]; plasma membrane [GO:0005886]; ATP binding [GO:0005524]; ATPase activity, coupled to transmembrane movement of substances [GO:0042626]; transporter activity [GO:0005215]; xenobiotic-transporting ATPase activity [GO:0008559]; drug transmembrane transport [GO:0006855]; G…
DOWN	MITD1_HUMAN	Q8WV92	MITD1	other	MIT domain-containing protein 1		extracellular exosome [GO:0070062]; extrinsic component of membrane [GO:0019898]; intracellular membrane-bounded organelle [GO:0043231]; late endosome membrane [GO:0031902]; midbody [GO:0030496]; phosphatidylinositol binding [GO:0035091]; protein domain specific binding [GO:0019904]; protein homodimerization activity [GO:0042803]; cell separation after cytokinesis [GO:0000920]; mitotic cytokinesi…
DOWN	MK03_HUMAN	P27361	MAPK3	other	Mitogen-activated protein kinase 3 (MAP kinase 3) (MAPK 3) (EC 2.7.11.24) (ERT2) (Extracellular signal-regulated kinase 1) (ERK-1) (Insulin-stimulated MAP2 kinase) (MAP kinase isoform p44) (p44-MAPK) (Microtubule-associated protein 2 kinase) (p44-ERK1)		caveola [GO:0005901]; cytoskeleton [GO:0005856]; cytosol [GO:0005829]; early endosome [GO:0005769]; extracellular exosome [GO:0070062]; focal adhesion [GO:0005925]; Golgi apparatus [GO:0005794]; late endosome [GO:0005770]; microtubule cytoskeleton [GO:0015630]; mitochondrion [GO:0005739]; nuclear envelope [GO:0005635]; nucleoplasm [GO:0005654]; nucleus [GO:0005634]; protein complex [GO:0043234]; …
DOWN	MYH8_HUMAN	P13535	MYH8	other	Myosin-8 (Myosin heavy chain 8) (Myosin heavy chain, skeletal muscle, perinatal) (MyHC-perinatal)		cytoplasm [GO:0005737]; cytosol [GO:0005829]; muscle myosin complex [GO:0005859]; myosin filament [GO:0032982]; sarcomere [GO:0030017]; actin filament binding [GO:0051015]; ATP binding [GO:0005524]; ATPase activity [GO:0016887]; microfilament motor activity [GO:0000146]; myosin light chain binding [GO:0032027]; structural constituent of muscle [GO:0008307]; ATP metabolic process [GO:0046034]; mus…
DOWN	MYH9_HUMAN	P35579	MYH9	tissue	Myosin-9 (Cellular myosin heavy chain, type A) (Myosin heavy chain 9) (Myosin heavy chain, non-muscle IIa) (Non-muscle myosin heavy chain A) (NMMHC-A) (Non-muscle myosin heavy chain IIa) (NMMHC II-a) (NMMHC-IIA)	TISSUE SPECIFICITY: In the kidney, expressed in the glomeruli. Also expressed in leukocytes. {ECO:0000269|PubMed:11752022, ECO:0000269|PubMed:1912569}.	actin cytoskeleton [GO:0015629]; actomyosin [GO:0042641]; actomyosin contractile ring [GO:0005826]; brush border [GO:0005903]; cell leading edge [GO:0031252]; cell-cell adherens junction [GO:0005913]; cleavage furrow [GO:0032154]; cytoplasm [GO:0005737]; cytosol [GO:0005829]; extracellular exosome [GO:0070062]; focal adhesion [GO:0005925]; membrane [GO:0016020]; myosin II complex [GO:0016460]; my…
DOWN	NAPSA_HUMAN	O96009	NAPSA	tissue	Napsin-A (EC 3.4.23.-) (Aspartyl protease 4) (ASP4) (Asp 4) (Napsin-1) (TA01/TA02)	TISSUE SPECIFICITY: Expressed predominantly in adult lung (type II pneumocytes) and kidney and in fetal lung. Low levels in adult spleen and very low levels in peripheral blood leukocytes.	alveolar lamellar body [GO:0097208]; extracellular exosome [GO:0070062]; extracellular space [GO:0005615]; lysosome [GO:0005764]; multivesicular body lumen [GO:0097486]; aspartic-type endopeptidase activity [GO:0004190]; endopeptidase activity [GO:0004175]; peptidase activity [GO:0008233]; cellular protein metabolic process [GO:0044267]; membrane protein proteolysis [GO:0033619]; protein cataboli…
DOWN	NEP_HUMAN	P08473	MME	other	Neprilysin (EC 3.4.24.11) (Atriopeptidase) (Common acute lymphocytic leukemia antigen) (CALLA) (Enkephalinase) (Neutral endopeptidase 24.11) (NEP) (Neutral endopeptidase) (Skin fibroblast elastase) (SFE) (CD antigen CD10)		axon [GO:0030424]; brush border [GO:0005903]; cytoplasm [GO:0005737]; dendrite [GO:0030425]; extracellular exosome [GO:0070062]; focal adhesion [GO:0005925]; integral component of membrane [GO:0016021]; integral component of plasma membrane [GO:0005887]; neuron projection terminus [GO:0044306]; plasma membrane [GO:0005886]; synapse [GO:0045202]; synaptic vesicle [GO:0008021]; endopeptidase activi…
DOWN	NU107_HUMAN	P57740	NUP107	other	Nuclear pore complex protein Nup107 (107 kDa nucleoporin) (Nucleoporin Nup107)		centrosome [GO:0005813]; condensed chromosome kinetochore [GO:0000777]; cytosol [GO:0005829]; membrane [GO:0016020]; nuclear envelope [GO:0005635]; nuclear membrane [GO:0031965]; nuclear periphery [GO:0034399]; nuclear pore [GO:0005643]; nuclear pore outer ring [GO:0031080]; nucleoplasm [GO:0005654]; nucleocytoplasmic transporter activity [GO:0005487]; structural constituent of nuclear pore [GO:0…
DOWN	OLIG2_HUMAN	Q13516	OLIG2	tissue	Oligodendrocyte transcription factor 2 (Oligo2) (Class B basic helix-loop-helix protein 1) (bHLHb1) (Class E basic helix-loop-helix protein 19) (bHLHe19) (Protein kinase C-binding protein 2) (Protein kinase C-binding protein RACK17)	TISSUE SPECIFICITY: Expressed in the brain, in oligodendrocytes. Strongly expressed in oligodendrogliomas, while expression is weak to moderate in astrocytomas. Expression in glioblastomas highly variable. {ECO:0000269|PubMed:11498220, ECO:0000269|PubMed:11526205}.	cytoplasm [GO:0005737]; nucleus [GO:0005634]; DNA binding [GO:0003677]; transcription factor activity, RNA polymerase II distal enhancer sequence-specific binding [GO:0003705]; myelination [GO:0042552]; negative regulation of neuron differentiation [GO:0045665]; negative regulation of transcription from RNA polymerase II promoter [GO:0000122]; neuron fate commitment [GO:0048663]; positive regulat…
DOWN	P3IP1_HUMAN	Q96FE7	PIK3IP1	other	Phosphoinositide-3-kinase-interacting protein 1 (Kringle domain-containing protein HGFL)		extracellular exosome [GO:0070062]; extracellular space [GO:0005615]; integral component of membrane [GO:0016021]; plasma membrane [GO:0005886]; phosphatidylinositol 3-kinase catalytic subunit binding [GO:0036313]; serine-type endopeptidase activity [GO:0004252]; negative regulation of phosphatidylinositol 3-kinase activity [GO:0043553]; negative regulation of phosphatidylinositol 3-kinase signal…
DOWN	P55G_HUMAN	Q92569	PIK3R3	tissue	Phosphatidylinositol 3-kinase regulatory subunit gamma (PI3-kinase regulatory subunit gamma) (PI3K regulatory subunit gamma) (PtdIns-3-kinase regulatory subunit gamma) (Phosphatidylinositol 3-kinase 55 kDa regulatory subunit gamma) (PI3-kinase subunit p55-gamma) (PtdIns-3-kinase regulatory subunit p55-gamma) (p55PIK)	TISSUE SPECIFICITY: Highest levels in brain and testis. Lower levels in adipose tissue, kidney, heart, lung and skeletal muscle.	cytosol [GO:0005829]; phosphatidylinositol 3-kinase complex [GO:0005942]; 1-phosphatidylinositol-3-kinase activity [GO:0016303]; 1-phosphatidylinositol-3-kinase regulator activity [GO:0046935]; insulin receptor signaling pathway [GO:0008286]; phosphatidylinositol biosynthetic process [GO:0006661]; phosphatidylinositol phosphorylation [GO:0046854]; phosphatidylinositol-3-phosphate biosynthetic pro…
DOWN	PDC6I_HUMAN	Q8WUM4	PDCD6IP	other	Programmed cell death 6-interacting protein (PDCD6-interacting protein) (ALG-2-interacting protein 1) (ALG-2-interacting protein X) (Hp95)		cytoplasm [GO:0005737]; cytosol [GO:0005829]; endoplasmic reticulum exit site [GO:0070971]; extracellular exosome [GO:0070062]; extracellular vesicle [GO:1903561]; focal adhesion [GO:0005925]; immunological synapse [GO:0001772]; melanosome [GO:0042470]; membrane [GO:0016020]; microtubule organizing center [GO:0005815]; myelin sheath [GO:0043209]; calcium-dependent protein binding [GO:0048306]; pr…
DOWN	PDE2A_HUMAN	O00408	PDE2A	tissue	cGMP-dependent 3',5'-cyclic phosphodiesterase (EC 3.1.4.17) (Cyclic GMP-stimulated phosphodiesterase) (CGS-PDE) (cGSPDE)	TISSUE SPECIFICITY: Expressed in brain and to a lesser extent in heart, placenta, lung, skeletal muscle, kidney and pancreas.	cytoplasm [GO:0005737]; cytosol [GO:0005829]; endoplasmic reticulum [GO:0005783]; Golgi apparatus [GO:0005794]; membrane raft [GO:0045121]; mitochondrial matrix [GO:0005759]; nucleus [GO:0005634]; perinuclear region of cytoplasm [GO:0048471]; plasma membrane [GO:0005886]; presynaptic membrane [GO:0042734]; calcium channel activity [GO:0005262]; cAMP binding [GO:0030552]; cGMP binding [GO:0030553]…
DOWN	PGBM_HUMAN	P98160	HSPG2	other	Basement membrane-specific heparan sulfate proteoglycan core protein (HSPG) (Perlecan) (PLC) [Cleaved into: Endorepellin; LG3 peptide]	TISSUE SPECIFICITY: Found in the basement membranes.	basal lamina [GO:0005605]; extracellular exosome [GO:0070062]; extracellular matrix [GO:0031012]; extracellular region [GO:0005576]; extracellular space [GO:0005615]; focal adhesion [GO:0005925]; Golgi lumen [GO:0005796]; lysosomal lumen [GO:0043202]; plasma membrane [GO:0005886]; metal ion binding [GO:0046872]; protein C-terminus binding [GO:0008022]; angiogenesis [GO:0001525]; brain development…
DOWN	PGK1_HUMAN	P00558	PGK1	other	Phosphoglycerate kinase 1 (EC 2.7.2.3) (Cell migration-inducing gene 10 protein) (Primer recognition protein 2) (PRP 2)		cytosol [GO:0005829]; extracellular exosome [GO:0070062]; membrane [GO:0016020]; membrane raft [GO:0045121]; ATP binding [GO:0005524]; phosphoglycerate kinase activity [GO:0004618]; canonical glycolysis [GO:0061621]; carbohydrate metabolic process [GO:0005975]; epithelial cell differentiation [GO:0030855]; gluconeogenesis [GO:0006094]; glucose metabolic process [GO:0006006]; phosphorylation [GO:0…
DOWN	PIGR_HUMAN	P01833	PIGR	plasma	Polymeric immunoglobulin receptor (PIgR) (Poly-Ig receptor) (Hepatocellular carcinoma-associated protein TB6) [Cleaved into: Secretory component]		extracellular exosome [GO:0070062]; extracellular space [GO:0005615]; integral component of plasma membrane [GO:0005887]; plasma membrane [GO:0005886]; receptor complex [GO:0043235]; polymeric immunoglobulin receptor activity [GO:0001792]; detection of chemical stimulus involved in sensory perception of bitter taste [GO:0001580]; epidermal growth factor receptor signaling pathway [GO:0007173]; Fc…
DOWN	PLAK_HUMAN	P14923	JUP	other	Junction plakoglobin (Catenin gamma) (Desmoplakin III) (Desmoplakin-3)		catenin complex [GO:0016342]; cell-cell adherens junction [GO:0005913]; cell-cell junction [GO:0005911]; cytoplasm [GO:0005737]; cytoplasmic side of plasma membrane [GO:0009898]; cytoskeleton [GO:0005856]; cytosol [GO:0005829]; desmosome [GO:0030057]; extracellular exosome [GO:0070062]; focal adhesion [GO:0005925]; gamma-catenin-TCF7L2 complex [GO:0071665]; intercalated disc [GO:0014704]; interme…
DOWN	POTEF_HUMAN	A5A3E0	POTEF	other	POTE ankyrin domain family member F (ANKRD26-like family C member 1B) (Chimeric POTE-actin protein)	TISSUE SPECIFICITY: Expressed in breast cancer cell lines (at protein level). {ECO:0000269|PubMed:17101985}.	blood microparticle [GO:0072562]; cell cortex [GO:0005938]; extracellular exosome [GO:0070062]; extracellular space [GO:0005615]; retina homeostasis [GO:0001895]
DOWN	PPAP_HUMAN	P15309	ACPP	tissue	Prostatic acid phosphatase (PAP) (EC 3.1.3.2) (5'-nucleotidase) (5'-NT) (EC 3.1.3.5) (Ecto-5'-nucleotidase) (Thiamine monophosphatase) (TMPase) [Cleaved into: PAPf39]	TISSUE SPECIFICITY: Highly expressed in the prostate, restricted to glandular and ductal epithelial cells. Also expressed in bladder, kidney, pancreas, lung, cervix, testis and ovary. Weak expression in a subset of pancreatic islet cells, squamous epithelia, the pilosebaceous unit, colonic neuroendocrine cells and skin adnexal structures. Isoform 2 also expressed in the sarcolemma of skeletal mus…	extracellular exosome [GO:0070062]; extracellular space [GO:0005615]; filopodium [GO:0030175]; integral component of membrane [GO:0016021]; intracellular [GO:0005622]; lysosomal membrane [GO:0005765]; nucleus [GO:0005634]; plasma membrane [GO:0005886]; vesicle membrane [GO:0012506]; 5'-nucleotidase activity [GO:0008253]; acid phosphatase activity [GO:0003993]; identical protein binding [GO:004280…
DOWN	PROF1_HUMAN	P07737	PFN1	other	Profilin-1 (Epididymis tissue protein Li 184a) (Profilin I)	TISSUE SPECIFICITY: Expressed in epididymis (at protein level). {ECO:0000269|PubMed:20736409}.	blood microparticle [GO:0072562]; cell cortex [GO:0005938]; cytoplasm [GO:0005737]; cytoskeleton [GO:0005856]; cytosol [GO:0005829]; extracellular exosome [GO:0070062]; focal adhesion [GO:0005925]; membrane [GO:0016020]; nucleus [GO:0005634]; actin binding [GO:0003779]; actin monomer binding [GO:0003785]; adenyl-nucleotide exchange factor activity [GO:0000774]; phosphatidylinositol-4,5-bisphospha…
DOWN	PROM1_HUMAN	O43490	PROM1	other	Prominin-1 (Antigen AC133) (Prominin-like protein 1) (CD antigen CD133)	TISSUE SPECIFICITY: Isoform 1 is selectively expressed on CD34 hematopoietic stem and progenitor cells in adult and fetal bone marrow, fetal liver, cord blood and adult peripheral blood. Isoform 1 is not detected on other blood cells. Isoform 1 is also expressed in a number of non-lymphoid tissues including retina, pancreas, placenta, kidney, liver, lung, brain and heart. Found in saliva within s…	apical plasma membrane [GO:0016324]; brush border [GO:0005903]; cell surface [GO:0009986]; endoplasmic reticulum [GO:0005783]; endoplasmic reticulum-Golgi intermediate compartment [GO:0005793]; extracellular exosome [GO:0070062]; extracellular space [GO:0005615]; integral component of plasma membrane [GO:0005887]; intracellular membrane-bounded organelle [GO:0043231]; microvillus membrane [GO:003…
DOWN	PROM2_HUMAN	Q8N271	PROM2	tissue	Prominin-2 (PROM-2) (Prominin-like protein 2) (hPROML2)	TISSUE SPECIFICITY: Present in saliva within small membrane particles (at protein level). Expressed in kidney, prostate, trachea, esophagus, salivary gland, thyroid gland, mammary gland adrenal gland, placenta, stomach, spinal cord and liver. In submucosal tumor, expressed in spindle-shaped or stellate stromal cells. Expressed in prostate cancer cell lines. {ECO:0000269|PubMed:12446606, ECO:00002…	apical plasma membrane [GO:0016324]; basolateral plasma membrane [GO:0016323]; cell projection [GO:0042995]; cell surface [GO:0009986]; ciliary membrane [GO:0060170]; cilium [GO:0005929]; cytoplasmic vesicle [GO:0031410]; extracellular exosome [GO:0070062]; integral component of plasma membrane [GO:0005887]; microspike [GO:0044393]; microvillus [GO:0005902]; microvillus membrane [GO:0031528]; pro…
DOWN	PUR6_HUMAN	P22234	PAICS	other	Multifunctional protein ADE2 [Includes: Phosphoribosylaminoimidazole-succinocarboxamide synthase (EC 6.3.2.6) (SAICAR synthetase); Phosphoribosylaminoimidazole carboxylase (EC 4.1.1.21) (AIR carboxylase) (AIRC)]		cytosol [GO:0005829]; extracellular exosome [GO:0070062]; membrane [GO:0016020]; ATP binding [GO:0005524]; identical protein binding [GO:0042802]; phosphoribosylaminoimidazole carboxylase activity [GO:0004638]; phosphoribosylaminoimidazolesuccinocarboxamide synthase activity [GO:0004639]; 'de novo' IMP biosynthetic process [GO:0006189]; adenine biosynthetic process [GO:0046084]; nucleobase-contai…
DOWN	PVR_HUMAN	P15151	PVR	other	Poliovirus receptor (Nectin-like protein 5) (NECL-5) (CD antigen CD155)		cell surface [GO:0009986]; cell-cell adherens junction [GO:0005913]; cytoplasm [GO:0005737]; extracellular exosome [GO:0070062]; extracellular space [GO:0005615]; focal adhesion [GO:0005925]; integral component of membrane [GO:0016021]; integral component of plasma membrane [GO:0005887]; plasma membrane [GO:0005886]; cell adhesion molecule binding [GO:0050839]; protein homodimerization activity […
DOWN	PVRL4_HUMAN	Q96NY8	PVRL4	tissue	Nectin-4 (Ig superfamily receptor LNIR) (Poliovirus receptor-related protein 4) [Cleaved into: Processed poliovirus receptor-related protein 4]	TISSUE SPECIFICITY: Predominantly expressed in placenta. Not detected in normal breast epithelium but expressed in breast carcinoma. {ECO:0000269|PubMed:11544254, ECO:0000269|PubMed:17474988}.	cell-cell adherens junction [GO:0005913]; extracellular exosome [GO:0070062]; integral component of plasma membrane [GO:0005887]; plasma membrane [GO:0005886]; cell adhesion molecule binding [GO:0050839]; protein homodimerization activity [GO:0042803]; receptor activity [GO:0004872]; receptor binding [GO:0005102]; virus receptor activity [GO:0001618]; adherens junction organization [GO:0034332]; …
DOWN	RAB10_HUMAN	P61026	RAB10	tissue	Ras-related protein Rab-10		cytoplasmic vesicle membrane [GO:0030659]; endoplasmic reticulum membrane [GO:0005789]; endoplasmic reticulum tubular network [GO:0071782]; endosome [GO:0005768]; endosome membrane [GO:0010008]; extracellular exosome [GO:0070062]; focal adhesion [GO:0005925]; Golgi apparatus [GO:0005794]; insulin-responsive compartment [GO:0032593]; perinuclear region of cytoplasm [GO:0048471]; phagocytic vesicle…
DOWN	RAB14_HUMAN	P61106	RAB14	tissue	Ras-related protein Rab-14		alveolar lamellar body [GO:0097208]; apical plasma membrane [GO:0016324]; cytoplasmic vesicle membrane [GO:0030659]; cytosol [GO:0005829]; early endosome [GO:0005769]; early endosome membrane [GO:0031901]; extracellular exosome [GO:0070062]; Golgi membrane [GO:0000139]; Golgi stack [GO:0005795]; intracellular [GO:0005622]; intracellular membrane-bounded organelle [GO:0043231]; late endosome [GO:0…
DOWN	RAB35_HUMAN	Q15286	RAB35	tissue	Ras-related protein Rab-35 (GTP-binding protein RAY) (Ras-related protein Rab-1C)		cell projection membrane [GO:0031253]; clathrin-coated endocytic vesicle [GO:0045334]; coated pit [GO:0005905]; endosome membrane [GO:0010008]; extracellular exosome [GO:0070062]; intercellular bridge [GO:0045171]; melanosome [GO:0042470]; mitochondrion [GO:0005739]; plasma membrane [GO:0005886]; GDP binding [GO:0019003]; GTP binding [GO:0005525]; GTPase activity [GO:0003924]; phosphatidylinosito…
DOWN	RAB3A_HUMAN	P20336	RAB3A	tissue	Ras-related protein Rab-3A	TISSUE SPECIFICITY: Specifically expressed in brain.	acrosomal vesicle [GO:0001669]; axon [GO:0030424]; clathrin-sculpted acetylcholine transport vesicle membrane [GO:0060201]; clathrin-sculpted gamma-aminobutyric acid transport vesicle membrane [GO:0061202]; clathrin-sculpted glutamate transport vesicle membrane [GO:0060203]; clathrin-sculpted monoamine transport vesicle membrane [GO:0070083]; cytosol [GO:0005829]; endosome [GO:0005768]; extracell…
DOWN	RAB5C_HUMAN	P51148	RAB5C	tissue	Ras-related protein Rab-5C (L1880) (RAB5L)		early endosome [GO:0005769]; early endosome membrane [GO:0031901]; endocytic vesicle [GO:0030139]; extracellular exosome [GO:0070062]; intracellular membrane-bounded organelle [GO:0043231]; lipid particle [GO:0005811]; lysosomal membrane [GO:0005765]; melanosome [GO:0042470]; plasma membrane [GO:0005886]; GDP binding [GO:0019003]; GTP binding [GO:0005525]; GTPase activity [GO:0003924]; intracellu…
DOWN	RAB8B_HUMAN	Q92930	RAB8B	tissue	Ras-related protein Rab-8B		cell tip [GO:0051286]; endosome [GO:0005768]; extracellular exosome [GO:0070062]; mitochondrion [GO:0005739]; perinuclear region of cytoplasm [GO:0048471]; peroxisomal membrane [GO:0005778]; phagocytic vesicle [GO:0045335]; phagocytic vesicle membrane [GO:0030670]; plasma membrane [GO:0005886]; secretory granule membrane [GO:0030667]; synaptic vesicle [GO:0008021]; trans-Golgi network transport v…
DOWN	RAI3_HUMAN	Q8NFJ5	GPRC5A	tissue	Retinoic acid-induced protein 3 (G-protein coupled receptor family C group 5 member A) (Phorbol ester induced gene 1) (PEIG-1) (Retinoic acid-induced gene 1 protein) (RAIG-1)	TISSUE SPECIFICITY: Expressed at high level in fetal and adult lung tissues but repressed in most human lung cancers (PubMed:9857033, PubMed:18000218). Constitutively expressed in fetal kidney and adult placenta, kidney, prostate, testis, ovary, small intestine, colon, stomach, and spinal chord at low to moderate levels. Not detectable in fetal heart, brain, and liver and adult heart, brain, live…	cytoplasmic vesicle membrane [GO:0030659]; extracellular exosome [GO:0070062]; integral component of plasma membrane [GO:0005887]; intracellular membrane-bounded organelle [GO:0043231]; plasma membrane [GO:0005886]; G-protein coupled receptor activity [GO:0004930]; negative regulation of epidermal growth factor-activated receptor activity [GO:0007175]; signal transduction [GO:0007165]
DOWN	RAP1A_HUMAN	P62834	RAP1A	tissue	Ras-related protein Rap-1A (C21KG) (G-22K) (GTP-binding protein smg p21A) (Ras-related protein Krev-1)		cell junction [GO:0030054]; cytoplasm [GO:0005737]; cytosol [GO:0005829]; early endosome [GO:0005769]; extracellular exosome [GO:0070062]; guanyl-nucleotide exchange factor complex [GO:0032045]; late endosome [GO:0005770]; myelin sheath [GO:0043209]; neuron projection [GO:0043005]; perinuclear region of cytoplasm [GO:0048471]; plasma membrane [GO:0005886]; GTP binding [GO:0005525]; GTPase activit…
DOWN	RB27B_HUMAN	O00194	RAB27B	tissue	Ras-related protein Rab-27B (C25KG)	TISSUE SPECIFICITY: Expressed primarily in testis.	apical plasma membrane [GO:0016324]; extracellular exosome [GO:0070062]; Golgi apparatus [GO:0005794]; Golgi stack [GO:0005795]; melanosome [GO:0042470]; multivesicular body membrane [GO:0032585]; secretory granule [GO:0030141]; trans-Golgi network transport vesicle [GO:0030140]; zymogen granule membrane [GO:0042589]; GDP binding [GO:0019003]; GTP binding [GO:0005525]; GTPase activity [GO:0003924…
DOWN	RNAS2_HUMAN	P10153	RNASE2	tissue	Non-secretory ribonuclease (EC 3.1.27.5) (Eosinophil-derived neurotoxin) (RNase UpI-2) (Ribonuclease 2) (RNase 2) (Ribonuclease US)	TISSUE SPECIFICITY: Liver, lung, spleen, leukocytes and body fluids.	extracellular exosome [GO:0070062]; extracellular region [GO:0005576]; lysosome [GO:0005764]; endonuclease activity [GO:0004519]; nucleic acid binding [GO:0003676]; ribonuclease A activity [GO:0004522]; ribonuclease activity [GO:0004540]; chemotaxis [GO:0006935]; nucleic acid phosphodiester bond hydrolysis [GO:0090305]; positive regulation of protein targeting to mitochondrion [GO:1903955]; RNA c…
DOWN	S12A3_HUMAN	P55017	SLC12A3	tissue	Solute carrier family 12 member 3 (Na-Cl cotransporter) (NCC) (Na-Cl symporter) (Thiazide-sensitive sodium-chloride cotransporter)	TISSUE SPECIFICITY: Predominant in kidney.	apical plasma membrane [GO:0016324]; cytosol [GO:0005829]; extracellular exosome [GO:0070062]; integral component of plasma membrane [GO:0005887]; membrane [GO:0016020]; plasma membrane [GO:0005886]; potassium ion symporter activity [GO:0022820]; potassium:chloride symporter activity [GO:0015379]; sodium ion transmembrane transporter activity [GO:0015081]; sodium:chloride symporter activity [GO:0…
DOWN	S1A7A_HUMAN	Q86SG5	S100A7A	other	Protein S100-A7A (S100 calcium-binding protein A15) (S100 calcium-binding protein A7-like 1) (S100 calcium-binding protein A7A)	TISSUE SPECIFICITY: Overexpressed in psoriasis.	cytoplasm [GO:0005737]; calcium ion binding [GO:0005509]; protein self-association [GO:0043621]
DOWN	SCRB2_HUMAN	Q14108	SCARB2	other	Lysosome membrane protein 2 (85 kDa lysosomal membrane sialoglycoprotein) (LGP85) (CD36 antigen-like 2) (Lysosome membrane protein II) (LIMP II) (Scavenger receptor class B member 2) (CD antigen CD36)		extracellular exosome [GO:0070062]; focal adhesion [GO:0005925]; integral component of membrane [GO:0016021]; lysosomal lumen [GO:0043202]; lysosomal membrane [GO:0005765]; membrane [GO:0016020]; enzyme binding [GO:0019899]; virus receptor activity [GO:0001618]; cell adhesion [GO:0007155]; protein targeting to lysosome [GO:0006622]
DOWN	SDCB1_HUMAN	O00560	SDCBP	tissue	Syntenin-1 (Melanoma differentiation-associated protein 9) (MDA-9) (Pro-TGF-alpha cytoplasmic domain-interacting protein 18) (TACIP18) (Scaffold protein Pbp1) (Syndecan-binding protein 1)	TISSUE SPECIFICITY: Widely expressed. Expressed in fetal kidney, liver, lung and brain. In adult highest expression in heart and placenta.	adherens junction [GO:0005912]; blood microparticle [GO:0072562]; cytoplasm [GO:0005737]; cytoskeleton [GO:0005856]; cytosol [GO:0005829]; endoplasmic reticulum membrane [GO:0005789]; extracellular exosome [GO:0070062]; extracellular space [GO:0005615]; extracellular vesicle [GO:1903561]; focal adhesion [GO:0005925]; interleukin-5 receptor complex [GO:0005895]; melanosome [GO:0042470]; membrane […
DOWN	SFXN1_HUMAN	Q9H9B4	SFXN1	other	Sideroflexin-1 (Tricarboxylate carrier protein) (TCC)		integral component of membrane [GO:0016021]; mitochondrial inner membrane [GO:0005743]; mitochondrion [GO:0005739]; ion transmembrane transporter activity [GO:0015075]; erythrocyte differentiation [GO:0030218]; iron ion homeostasis [GO:0055072]; iron ion transport [GO:0006826]
DOWN	SHSA5_HUMAN	Q8N114	SHISA5	other	Protein shisa-5 (Putative NF-kappa-B-activating protein 120) (Scotin)		endoplasmic reticulum membrane [GO:0005789]; extracellular exosome [GO:0070062]; integral component of membrane [GO:0016021]; nuclear membrane [GO:0031965]; signal transducer activity [GO:0004871]; WW domain binding [GO:0050699]; intrinsic apoptotic signaling pathway in response to DNA damage by p53 class mediator [GO:0042771]; positive regulation of I-kappaB kinase/NF-kappaB signaling [GO:004312…
DOWN	SIM24_HUMAN	O75264	SMIM24	other	Small integral membrane protein 24		extracellular exosome [GO:0070062]; integral component of membrane [GO:0016021]
DOWN	SLMO2_HUMAN	Q9Y3B1	PRELID3B	other	PRELI domain containing protein 3B (Protein slowmo homolog 2)		mitochondrial intermembrane space [GO:0005758]; phosphatidic acid transporter activity [GO:1990050]; phospholipid transport [GO:0015914]
DOWN	STOM_HUMAN	P27105	STOM	plasma	Erythrocyte band 7 integral membrane protein (Protein 7.2b) (Stomatin)	TISSUE SPECIFICITY: Detected in erythrocytes (at protein level). Widely expressed. {ECO:0000269|PubMed:1547348, ECO:0000269|PubMed:23219802}.	blood microparticle [GO:0072562]; cytoplasm [GO:0005737]; cytoskeleton [GO:0005856]; endoplasmic reticulum [GO:0005783]; extracellular exosome [GO:0070062]; extracellular space [GO:0005615]; integral component of plasma membrane [GO:0005887]; melanosome [GO:0042470]; membrane [GO:0016020]; membrane raft [GO:0045121]; mitochondrion [GO:0005739]; perinuclear region of cytoplasm [GO:0048471]; vesicl…
DOWN	TBA1C_HUMAN	Q9BQE3	TUBA1C	other	Tubulin alpha-1C chain (Alpha-tubulin 6) (Tubulin alpha-6 chain)		cytoplasm [GO:0005737]; microtubule [GO:0005874]; nucleus [GO:0005634]; vesicle [GO:0031982]; GTP binding [GO:0005525]; GTPase activity [GO:0003924]; structural constituent of cytoskeleton [GO:0005200]; structural molecule activity [GO:0005198]; 'de novo' posttranslational protein folding [GO:0051084]; cell division [GO:0051301]; cellular protein metabolic process [GO:0044267]; cytoskeleton-depen…
DOWN	TFF1_HUMAN	P04155	TFF1	tissue	Trefoil factor 1 (Breast cancer estrogen-inducible protein) (PNR-2) (Polypeptide P1.A) (hP1.A) (Protein pS2)	TISSUE SPECIFICITY: Found in stomach, with highest levels in the upper gastric mucosal cells (at protein level). Detected in goblet cells of the small and large intestine and rectum, small submucosal glands in the esophagus, mucous acini of the sublingual gland, submucosal glands of the trachea, and epithelial cells lining the exocrine pancreatic ducts but not in the remainder of the pancreas (at…	extracellular space [GO:0005615]; carbohydrate metabolic process [GO:0005975]; cell differentiation [GO:0030154]; digestion [GO:0007586]; maintenance of gastrointestinal epithelium [GO:0030277]; negative regulation of cell proliferation [GO:0008285]; response to immobilization stress [GO:0035902]; response to iron ion [GO:0010039]; response to peptide hormone [GO:0043434]
DOWN	TFF2_HUMAN	Q03403	TFF2	tissue	Trefoil factor 2 (Spasmolysin) (Spasmolytic polypeptide) (SP)	TISSUE SPECIFICITY: Stomach.	extracellular exosome [GO:0070062]; extracellular space [GO:0005615]; intracellular [GO:0005622]; calcium-mediated signaling [GO:0019722]; chemokine-mediated signaling pathway [GO:0070098]; digestion [GO:0007586]; negative regulation of gastric acid secretion [GO:0060455]; negative regulation of inflammatory response [GO:0050728]; negative regulation of macrophage activation [GO:0043031]; positiv…
DOWN	TGM4_HUMAN	P49221	TGM4	tissue	Protein-glutamine gamma-glutamyltransferase 4 (EC 2.3.2.13) (Fibrinoligase) (Prostate transglutaminase) (Prostate-specific transglutaminase) (Transglutaminase P) (TG(P)) (TGP) (TGase P) (Transglutaminase-4) (TGase-4)	TISSUE SPECIFICITY: Prostate.	cytoplasm [GO:0005737]; extracellular exosome [GO:0070062]; extracellular matrix [GO:0031012]; Golgi apparatus [GO:0005794]; metal ion binding [GO:0046872]; protein-glutamine gamma-glutamyltransferase activity [GO:0003810]; peptide cross-linking [GO:0018149]
DOWN	TNAP3_HUMAN	P21580	TNFAIP3	tissue	Tumor necrosis factor alpha-induced protein 3 (TNF alpha-induced protein 3) (EC 3.4.19.12) (EC 6.3.2.-) (OTU domain-containing protein 7C) (Putative DNA-binding protein A20) (Zinc finger protein A20) [Cleaved into: A20p50; A20p37]		cytosol [GO:0005829]; extracellular exosome [GO:0070062]; lysosome [GO:0005764]; nucleus [GO:0005634]; DNA binding [GO:0003677]; K63-linked polyubiquitin binding [GO:0070530]; ligase activity [GO:0016874]; protease binding [GO:0002020]; protein self-association [GO:0043621]; ubiquitin binding [GO:0043130]; ubiquitin-protein transferase activity [GO:0004842]; ubiquitin-specific protease activity […
DOWN	TPIS_HUMAN	P60174	TPI1	other	Triosephosphate isomerase (TIM) (EC 5.3.1.1) (Triose-phosphate isomerase)		cytosol [GO:0005829]; extracellular exosome [GO:0070062]; extracellular space [GO:0005615]; nucleus [GO:0005634]; triose-phosphate isomerase activity [GO:0004807]; ubiquitin protein ligase binding [GO:0031625]; canonical glycolysis [GO:0061621]; carbohydrate metabolic process [GO:0005975]; gluconeogenesis [GO:0006094]; glucose metabolic process [GO:0006006]; glyceraldehyde-3-phosphate biosyntheti…
DOWN	TRXR1_HUMAN	Q16881	TXNRD1	tissue	Thioredoxin reductase 1, cytoplasmic (TR) (EC 1.8.1.9) (Gene associated with retinoic and interferon-induced mortality 12 protein) (GRIM-12) (Gene associated with retinoic and IFN-induced mortality 12 protein) (KM-102-derived reductase-like factor) (Thioredoxin reductase TR1)	TISSUE SPECIFICITY: Isoform 1 is expressed predominantly in Leydig cells (at protein level). Also expressed in ovary, spleen, heart, liver, kidney and pancreas and in a number of cancer cell lines. Isoform 4 is widely expressed with highest levels in kidney, testis, uterus, ovary, prostate, placenta and fetal liver. {ECO:0000269|PubMed:18042542, ECO:0000269|PubMed:8999974}.	cytosol [GO:0005829]; extracellular exosome [GO:0070062]; mitochondrion [GO:0005739]; nucleus [GO:0005634]; electron carrier activity [GO:0009055]; flavin adenine dinucleotide binding [GO:0050660]; protein disulfide oxidoreductase activity [GO:0015035]; thioredoxin-disulfide reductase activity [GO:0004791]; cell proliferation [GO:0008283]; cell redox homeostasis [GO:0045454]; cellular lipid metab…
DOWN	TS101_HUMAN	Q99816	TSG101	tissue	Tumor susceptibility gene 101 protein (ESCRT-I complex subunit TSG101)	TISSUE SPECIFICITY: Heart, brain, placenta, lung, liver, skeletal, kidney and pancreas.	cytoplasm [GO:0005737]; early endosome [GO:0005769]; endosome [GO:0005768]; endosome membrane [GO:0010008]; ESCRT I complex [GO:0000813]; extracellular exosome [GO:0070062]; late endosome [GO:0005770]; late endosome membrane [GO:0031902]; multivesicular body [GO:0005771]; nucleolus [GO:0005730]; plasma membrane [GO:0005886]; calcium-dependent protein binding [GO:0048306]; DNA binding [GO:0003677]…
DOWN	UPK2_HUMAN	O00526	UPK2	tissue	Uroplakin-2 (UP2) (Uroplakin II) (UPII)	TISSUE SPECIFICITY: Expressed in ureter. {ECO:0000269|PubMed:9846985}.	apical plasma membrane [GO:0016324]; extracellular exosome [GO:0070062]; integral component of endoplasmic reticulum membrane [GO:0030176]; integral component of plasma membrane [GO:0005887]; epithelial cell differentiation [GO:0030855]; membrane organization [GO:0061024]; multicellular organismal development [GO:0007275]
DOWN	VASN_HUMAN	Q6EMK4	VASN	tissue	Vasorin (Protein slit-like 2)	TISSUE SPECIFICITY: Expressed at highest levels in aorta, at intermediate levels in kidney and placenta and at lowest levels in brain, heart, liver, lung and skeletal muscle. Within the aorta, the strongest expression is found in the tunica media of the proximal ascending aorta, the descending thoracic aorta, the abdominal aorta and the coronary arteries. Within the kidney, expression is found in…	cell surface [GO:0009986]; extracellular exosome [GO:0070062]; extracellular space [GO:0005615]; integral component of membrane [GO:0016021]; lysosomal membrane [GO:0005765]; mitochondrion [GO:0005739]; plasma membrane [GO:0005886]; transforming growth factor beta binding [GO:0050431]; cellular response to hypoxia [GO:0071456]; cellular response to redox state [GO:0071461]; negative regulation of…
DOWN	VATA_HUMAN	P38606	ATP6V1A	tissue	V-type proton ATPase catalytic subunit A (V-ATPase subunit A) (EC 3.6.3.14) (V-ATPase 69 kDa subunit) (Vacuolar ATPase isoform VA68) (Vacuolar proton pump subunit alpha)	TISSUE SPECIFICITY: Present in all tissues analyzed.	apical plasma membrane [GO:0016324]; cytosol [GO:0005829]; extracellular exosome [GO:0070062]; integral component of plasma membrane [GO:0005887]; lysosomal membrane [GO:0005765]; microvillus [GO:0005902]; mitochondrion [GO:0005739]; myelin sheath [GO:0043209]; plasma membrane [GO:0005886]; proton-transporting two-sector ATPase complex [GO:0016469]; proton-transporting V-type ATPase, V1 domain [G…
DOWN	VP37B_HUMAN	Q9H9H4	VPS37B	other	Vacuolar protein sorting-associated protein 37B (hVps37B) (ESCRT-I complex subunit VPS37B)	TISSUE SPECIFICITY: Widely expressed. Expressed in macrophages and lymphocytes. {ECO:0000269|PubMed:15218037}.	cytoplasm [GO:0005737]; endosome [GO:0005768]; endosome membrane [GO:0010008]; ESCRT I complex [GO:0000813]; extracellular exosome [GO:0070062]; late endosome membrane [GO:0031902]; midbody [GO:0030496]; plasma membrane [GO:0005886]; calcium-dependent protein binding [GO:0048306]; endosomal transport [GO:0016197]; intracellular transport of virus [GO:0075733]; membrane organization [GO:0061024]; …
DOWN	VPS4B_HUMAN	O75351	VPS4B	tissue	Vacuolar protein sorting-associated protein 4B (EC 3.6.4.6) (Cell migration-inducing gene 1 protein) (Suppressor of K(+) transport growth defect 1) (Protein SKD1)	TISSUE SPECIFICITY: Ubiquitously expressed. {ECO:0000269|PubMed:11563910}.	centrosome [GO:0005813]; cytoplasm [GO:0005737]; cytosol [GO:0005829]; endosome [GO:0005768]; endosome membrane [GO:0010008]; extracellular exosome [GO:0070062]; Flemming body [GO:0090543]; late endosome membrane [GO:0031902]; nucleus [GO:0005634]; spindle pole [GO:0000922]; ATP binding [GO:0005524]; ATPase activity [GO:0016887]; ATPase activity, coupled [GO:0042623]; identical protein binding [G…
DOWN	VTA1_HUMAN	Q9NP79	VTA1	other	Vacuolar protein sorting-associated protein VTA1 homolog (Dopamine-responsive gene 1 protein) (DRG-1) (LYST-interacting protein 5) (LIP5) (SKD1-binding protein 1) (SBP1)		cytosol [GO:0005829]; endosome membrane [GO:0010008]; extracellular exosome [GO:0070062]; protein C-terminus binding [GO:0008022]; endosomal transport [GO:0016197]; membrane organization [GO:0061024]; multivesicular body sorting pathway [GO:0071985]; protein transport [GO:0015031]; viral budding [GO:0046755]; viral life cycle [GO:0019058]; viral process [GO:0016032]
DOWN	VTI1B_HUMAN	Q9UEU0	VTI1B	tissue	Vesicle transport through interaction with t-SNAREs homolog 1B (Vesicle transport v-SNARE protein Vti1-like 1) (Vti1-rp1)	TISSUE SPECIFICITY: Expressed in all tissues examined.	cytoplasm [GO:0005737]; endoplasmic reticulum membrane [GO:0005789]; ER to Golgi transport vesicle membrane [GO:0012507]; Golgi apparatus [GO:0005794]; integral component of membrane [GO:0016021]; intracellular membrane-bounded organelle [GO:0043231]; late endosome membrane [GO:0031902]; lysosomal membrane [GO:0005765]; neuronal cell body [GO:0043025]; perinuclear region of cytoplasm [GO:0048471]…
DOWN	XPP2_HUMAN	O43895	XPNPEP2	tissue	Xaa-Pro aminopeptidase 2 (EC 3.4.11.9) (Aminoacylproline aminopeptidase) (Membrane-bound aminopeptidase P) (Membrane-bound APP) (Membrane-bound AmP) (mAmP) (X-Pro aminopeptidase 2)	TISSUE SPECIFICITY: Expressed in kidney, lung, heart, placenta, liver, small intestine and colon. No expression in brain, skeletal muscle, pancreas, spleen, thymus, prostate, testis and ovary.	anchored component of membrane [GO:0031225]; extracellular exosome [GO:0070062]; membrane [GO:0016020]; plasma membrane [GO:0005886]; aminopeptidase activity [GO:0004177]; metal ion binding [GO:0046872]; metallopeptidase activity [GO:0008237]
DOWN	Z324A_HUMAN	O75467	ZNF324	other	Zinc finger protein 324A (Zinc finger protein ZF5128)		nucleus [GO:0005634]; DNA binding [GO:0003677]; metal ion binding [GO:0046872]; regulation of transcription, DNA-templated [GO:0006355]; transcription, DNA-templated [GO:0006351]
DOWN	ZN155_HUMAN	Q12901	ZNF155	other	Zinc finger protein 155		nucleus [GO:0005634]; DNA binding [GO:0003677]; metal ion binding [GO:0046872]; transcription factor activity, sequence-specific DNA binding [GO:0003700]; transcription, DNA-templated [GO:0006351]
DOWN	ZN221_HUMAN	Q9UK13	ZNF221	other	Zinc finger protein 221		nucleus [GO:0005634]; DNA binding [GO:0003677]; metal ion binding [GO:0046872]; regulation of transcription, DNA-templated [GO:0006355]; transcription, DNA-templated [GO:0006351]
UP	1A25_HUMAN	P18462	HLA-A	plasma	HLA class I histocompatibility antigen, A-25 alpha chain (HLA class I histocompatibility antigen, A-10 alpha chain) (MHC class I antigen A*25)		cell surface [GO:0009986]; early endosome membrane [GO:0031901]; endoplasmic reticulum [GO:0005783]; ER to Golgi transport vesicle membrane [GO:0012507]; Golgi apparatus [GO:0005794]; Golgi membrane [GO:0000139]; integral component of lumenal side of endoplasmic reticulum membrane [GO:0071556]; MHC class I protein complex [GO:0042612]; phagocytic vesicle membrane [GO:0030670]; plasma membrane [GO…
UP	6PGL_HUMAN	O95336	PGLS	other	6-phosphogluconolactonase (6PGL) (EC 3.1.1.31)		cytosol [GO:0005829]; extracellular exosome [GO:0070062]; 6-phosphogluconolactonase activity [GO:0017057]; monosaccharide binding [GO:0048029]; carbohydrate metabolic process [GO:0005975]; pentose-phosphate shunt [GO:0006098]; pentose-phosphate shunt, oxidative branch [GO:0009051]; small molecule metabolic process [GO:0044281]
UP	A1AT_HUMAN	P01009	SERPINA1	plasma	Alpha-1-antitrypsin (Alpha-1 protease inhibitor) (Alpha-1-antiproteinase) (Serpin A1) [Cleaved into: Short peptide from AAT (SPAAT)]	TISSUE SPECIFICITY: Ubiquitous. Expressed in leukocytes and plasma. {ECO:0000269|PubMed:23826168}.	endoplasmic reticulum [GO:0005783]; endoplasmic reticulum lumen [GO:0005788]; endoplasmic reticulum-Golgi intermediate compartment membrane [GO:0033116]; ER to Golgi transport vesicle [GO:0030134]; extracellular exosome [GO:0070062]; extracellular region [GO:0005576]; extracellular space [GO:0005615]; Golgi apparatus [GO:0005794]; Golgi membrane [GO:0000139]; platelet alpha granule lumen [GO:0031…
UP	A1BG_HUMAN	P04217	A1BG	plasma	Alpha-1B-glycoprotein (Alpha-1-B glycoprotein)	TISSUE SPECIFICITY: Plasma.	blood microparticle [GO:0072562]; extracellular exosome [GO:0070062]; extracellular region [GO:0005576]; extracellular space [GO:0005615]
UP	A2AP_HUMAN	P08697	SERPINF2	plasma	Alpha-2-antiplasmin (Alpha-2-AP) (Alpha-2-plasmin inhibitor) (Alpha-2-PI) (Serpin F2)	TISSUE SPECIFICITY: Expressed by the liver and secreted in plasma.	blood microparticle [GO:0072562]; cell surface [GO:0009986]; extracellular exosome [GO:0070062]; extracellular region [GO:0005576]; extracellular space [GO:0005615]; fibrinogen complex [GO:0005577]; platelet alpha granule lumen [GO:0031093]; endopeptidase inhibitor activity [GO:0004866]; protease binding [GO:0002020]; protein homodimerization activity [GO:0042803]; serine-type endopeptidase inhib…
UP	A2MG_HUMAN	P01023	A2M	plasma	Alpha-2-macroglobulin (Alpha-2-M) (C3 and PZP-like alpha-2-macroglobulin domain-containing protein 5)	TISSUE SPECIFICITY: Secreted in plasma. {ECO:0000269|PubMed:6203908}.	blood microparticle [GO:0072562]; cytosol [GO:0005829]; extracellular exosome [GO:0070062]; extracellular region [GO:0005576]; platelet alpha granule lumen [GO:0031093]; calcium-dependent protein binding [GO:0048306]; enzyme binding [GO:0019899]; growth factor binding [GO:0019838]; interleukin-1 binding [GO:0019966]; interleukin-8 binding [GO:0019959]; protease binding [GO:0002020]; receptor bind…
UP	AACT_HUMAN	P01011	SERPINA3	plasma	Alpha-1-antichymotrypsin (ACT) (Cell growth-inhibiting gene 24/25 protein) (Serpin A3) [Cleaved into: Alpha-1-antichymotrypsin His-Pro-less]	TISSUE SPECIFICITY: Plasma. Synthesized in the liver. Like the related alpha-1-antitrypsin, its concentration increases in the acute phase of inflammation or infection. Found in the amyloid plaques from the hippocampus of Alzheimer disease brains. {ECO:0000269|PubMed:3257719, ECO:0000269|PubMed:9880565}.	blood microparticle [GO:0072562]; extracellular exosome [GO:0070062]; extracellular region [GO:0005576]; extracellular space [GO:0005615]; intracellular [GO:0005622]; nucleus [GO:0005634]; DNA binding [GO:0003677]; serine-type endopeptidase inhibitor activity [GO:0004867]; acute-phase response [GO:0006953]; inflammatory response [GO:0006954]; maintenance of gastrointestinal epithelium [GO:0030277…
UP	ACTB_HUMAN	P60709	ACTB	other	Actin, cytoplasmic 1 (Beta-actin) [Cleaved into: Actin, cytoplasmic 1, N-terminally processed]		blood microparticle [GO:0072562]; cortical cytoskeleton [GO:0030863]; cytoplasm [GO:0005737]; cytoplasmic ribonucleoprotein granule [GO:0036464]; cytoskeleton [GO:0005856]; cytosol [GO:0005829]; dense body [GO:0097433]; extracellular exosome [GO:0070062]; extracellular space [GO:0005615]; focal adhesion [GO:0005925]; membrane [GO:0016020]; MLL5-L complex [GO:0070688]; myelin sheath [GO:0043209]; …
UP	AFAM_HUMAN	P43652	AFM	other	Afamin (Alpha-albumin) (Alpha-Alb)	TISSUE SPECIFICITY: High level detected in plasma but also in extravascular fluids such as follicular and cerebrospinal fluids (at protein level). {ECO:0000269|PubMed:15952736}.	blood microparticle [GO:0072562]; extracellular exosome [GO:0070062]; extracellular region [GO:0005576]; extracellular space [GO:0005615]; vitamin E binding [GO:0008431]; vitamin transport [GO:0051180]
UP	ALBU_HUMAN	P02768	ALB	plasma	Serum albumin	TISSUE SPECIFICITY: Plasma.	blood microparticle [GO:0072562]; endoplasmic reticulum [GO:0005783]; extracellular exosome [GO:0070062]; extracellular region [GO:0005576]; extracellular space [GO:0005615]; Golgi apparatus [GO:0005794]; myelin sheath [GO:0043209]; nucleus [GO:0005634]; platelet alpha granule lumen [GO:0031093]; protein complex [GO:0043234]; antioxidant activity [GO:0016209]; chaperone binding [GO:0051087]; copp…
UP	ALDOC_HUMAN	P09972	ALDOC	other	Fructose-bisphosphate aldolase C (EC 4.1.2.13) (Brain-type aldolase)		cytoskeleton [GO:0005856]; cytosol [GO:0005829]; extracellular exosome [GO:0070062]; mitochondrion [GO:0005739]; cytoskeletal protein binding [GO:0008092]; fructose-bisphosphate aldolase activity [GO:0004332]; canonical glycolysis [GO:0061621]; carbohydrate metabolic process [GO:0005975]; epithelial cell differentiation [GO:0030855]; fructose 1,6-bisphosphate metabolic process [GO:0030388]; fruct…
UP	ANT3_HUMAN	P01008	SERPINC1	plasma	Antithrombin-III (ATIII) (Serpin C1)	TISSUE SPECIFICITY: Found in plasma.	blood microparticle [GO:0072562]; extracellular exosome [GO:0070062]; extracellular region [GO:0005576]; extracellular space [GO:0005615]; plasma membrane [GO:0005886]; heparin binding [GO:0008201]; protease binding [GO:0002020]; serine-type endopeptidase inhibitor activity [GO:0004867]; blood coagulation [GO:0007596]; negative regulation of endopeptidase activity [GO:0010951]; negative regulatio…
UP	AOC1_HUMAN	P19801	AOC1	tissue	Amiloride-sensitive amine oxidase [copper-containing] (DAO) (Diamine oxidase) (EC 1.4.3.22) (Amiloride-binding protein 1) (Amine oxidase copper domain-containing protein 1) (Histaminase) (Kidney amine oxidase) (KAO)	TISSUE SPECIFICITY: Placenta and kidney.	bicellular tight junction [GO:0005923]; extracellular exosome [GO:0070062]; extracellular space [GO:0005615]; peroxisome [GO:0005777]; plasma membrane [GO:0005886]; calcium ion binding [GO:0005509]; copper ion binding [GO:0005507]; diamine oxidase activity [GO:0052597]; drug binding [GO:0008144]; heparin binding [GO:0008201]; histamine oxidase activity [GO:0052598]; methylputrescine oxidase activ…
UP	APOA1_HUMAN	P02647	APOA1	plasma	Apolipoprotein A-I (Apo-AI) (ApoA-I) (Apolipoprotein A1) [Cleaved into: Proapolipoprotein A-I (ProapoA-I); Truncated apolipoprotein A-I (Apolipoprotein A-I(1-242))]	TISSUE SPECIFICITY: Major protein of plasma HDL, also found in chylomicrons. Synthesized in the liver and small intestine. The oxidized form at Met-110 and Met-136 is increased in individuals with increased risk for coronary artery disease, such as in carrier of the eNOSa/b genotype and exposure to cigarette smoking. It is also present in increased levels in aortic lesions relative to native ApoA…	blood microparticle [GO:0072562]; cell surface [GO:0009986]; chylomicron [GO:0042627]; cytoplasmic vesicle [GO:0031410]; cytosol [GO:0005829]; discoidal high-density lipoprotein particle [GO:0034365]; early endosome [GO:0005769]; endocytic vesicle [GO:0030139]; endocytic vesicle lumen [GO:0071682]; endoplasmic reticulum lumen [GO:0005788]; extracellular exosome [GO:0070062]; extracellular region …
UP	CAH1_HUMAN	P00915	CA1	other	Carbonic anhydrase 1 (EC 4.2.1.1) (Carbonate dehydratase I) (Carbonic anhydrase B) (CAB) (Carbonic anhydrase I) (CA-I)		cytosol [GO:0005829]; extracellular exosome [GO:0070062]; arylesterase activity [GO:0004064]; carbonate dehydratase activity [GO:0004089]; hydro-lyase activity [GO:0016836]; zinc ion binding [GO:0008270]; bicarbonate transport [GO:0015701]; one-carbon metabolic process [GO:0006730]; small molecule metabolic process [GO:0044281]
UP	CERU_HUMAN	P00450	CP	plasma	Ceruloplasmin (EC 1.16.3.1) (Ferroxidase)	TISSUE SPECIFICITY: Expressed by the liver and secreted in plasma.	blood microparticle [GO:0072562]; extracellular exosome [GO:0070062]; extracellular region [GO:0005576]; extracellular space [GO:0005615]; lysosomal membrane [GO:0005765]; chaperone binding [GO:0051087]; copper ion binding [GO:0005507]; ferroxidase activity [GO:0004322]; cellular iron ion homeostasis [GO:0006879]; copper ion transport [GO:0006825]; transmembrane transport [GO:0055085]
UP	CLH2_HUMAN	P53675	CLTCL1	tissue	Clathrin heavy chain 2 (Clathrin heavy chain on chromosome 22) (CLH-22)	TISSUE SPECIFICITY: Maximal levels in skeletal muscle. High levels in heart and testis. Low expression detected in all other tissues.	clathrin coat of trans-Golgi network vesicle [GO:0030130]; clathrin-coated vesicle [GO:0030136]; coated pit [GO:0005905]; coated vesicle [GO:0030135]; extracellular exosome [GO:0070062]; late endosome [GO:0005770]; membrane [GO:0016020]; sorting endosome [GO:0097443]; spindle [GO:0005819]; trans-Golgi network [GO:0005802]; signal transducer activity [GO:0004871]; structural molecule activity [GO:…
UP	CO3_HUMAN	P01024	C3	plasma	Complement C3 (C3 and PZP-like alpha-2-macroglobulin domain-containing protein 1) [Cleaved into: Complement C3 beta chain; C3-beta-c (C3bc); Complement C3 alpha chain; C3a anaphylatoxin; Acylation stimulating protein (ASP) (C3adesArg); Complement C3b alpha' chain; Complement C3c alpha' chain fragment 1; Complement C3dg fragment; Complement C3g fragment; Complement C3d fragment; Complement C3f fra…	TISSUE SPECIFICITY: Plasma. The acylation stimulating protein (ASP) is expressed in adipocytes and released into the plasma during both the fasting and postprandial periods. {ECO:0000269|PubMed:15833747, ECO:0000269|PubMed:9555951}.	blood microparticle [GO:0072562]; extracellular exosome [GO:0070062]; extracellular region [GO:0005576]; extracellular space [GO:0005615]; plasma membrane [GO:0005886]; C5L2 anaphylatoxin chemotactic receptor binding [GO:0031715]; cofactor binding [GO:0048037]; endopeptidase inhibitor activity [GO:0004866]; lipid binding [GO:0008289]; receptor binding [GO:0005102]; blood coagulation [GO:0007596];…
UP	CO4A_HUMAN	P0C0L4	C4A	plasma	Complement C4-A (Acidic complement C4) (C3 and PZP-like alpha-2-macroglobulin domain-containing protein 2) [Cleaved into: Complement C4 beta chain; Complement C4-A alpha chain; C4a anaphylatoxin; C4b-A; C4d-A; Complement C4 gamma chain]	TISSUE SPECIFICITY: Complement component C4 is expressed at highest levels in the liver, at moderate levels in the adrenal cortex, adrenal medulla, thyroid gland,and the kidney, and at lowest levels in the heart, ovary, small intestine, thymus, pancreas and spleen. The extra-hepatic sites of expression may be important for the local protection and inflammatory response. {ECO:0000269|PubMed:113675…	blood microparticle [GO:0072562]; extracellular exosome [GO:0070062]; extracellular region [GO:0005576]; extracellular space [GO:0005615]; plasma membrane [GO:0005886]; complement component C1q binding [GO:0001849]; endopeptidase inhibitor activity [GO:0004866]; complement activation [GO:0006956]; complement activation, classical pathway [GO:0006958]; inflammatory response [GO:0006954]; innate im…
UP	CO4A4_HUMAN	P53420	COL4A4	tissue	Collagen alpha-4(IV) chain	TISSUE SPECIFICITY: Alpha 3 and alpha 4 type IV collagens are colocalized and present in kidney, eye, basement membranes of lens capsule, cochlea, lung, skeletal muscle, aorta, synaptic fibers, fetal kidney and fetal lung. PubMed:8083201 reports similar levels of expression of alpha 3 and alpha 4 type IV collagens in kidney, but PubMed:7523402 reports that in kidney levels of alpha 3 type IV coll…	basal lamina [GO:0005605]; collagen type IV trimer [GO:0005587]; endoplasmic reticulum lumen [GO:0005788]; extracellular region [GO:0005576]; extracellular matrix structural constituent [GO:0005201]; axon guidance [GO:0007411]; collagen catabolic process [GO:0030574]; extracellular matrix disassembly [GO:0022617]; extracellular matrix organization [GO:0030198]; glomerular basement membrane develo…
UP	COBA1_HUMAN	P12107	COL11A1	tissue	Collagen alpha-1(XI) chain	TISSUE SPECIFICITY: Cartilage, placenta and some tumor or virally transformed cell lines. Isoforms using exon IIA or IIB are found in the cartilage while isoforms using only exon IIB are found in the tendon.	collagen type XI trimer [GO:0005592]; endoplasmic reticulum lumen [GO:0005788]; extracellular region [GO:0005576]; extracellular matrix binding [GO:0050840]; extracellular matrix structural constituent [GO:0005201]; metal ion binding [GO:0046872]; protein binding, bridging [GO:0030674]; cartilage condensation [GO:0001502]; chondrocyte development [GO:0002063]; collagen catabolic process [GO:00305…
UP	COBA2_HUMAN	P13942	COL11A2	other	Collagen alpha-2(XI) chain		collagen type XI trimer [GO:0005592]; endoplasmic reticulum lumen [GO:0005788]; extracellular region [GO:0005576]; extracellular matrix structural constituent conferring tensile strength [GO:0030020]; metal ion binding [GO:0046872]; protein binding, bridging [GO:0030674]; cartilage development [GO:0051216]; collagen catabolic process [GO:0030574]; collagen fibril organization [GO:0030199]; extrac…
UP	COFA1_HUMAN	P39059	COL15A1	tissue	Collagen alpha-1(XV) chain [Cleaved into: Restin (Endostatin-XV) (Related to endostatin) (Restin-I); Restin-2 (Restin-II); Restin-3 (Restin-III); Restin-4 (Restin-IV)]	TISSUE SPECIFICITY: Expressed predominantly in internal organs such as adrenal gland, pancreas and kidney.	collagen type XV trimer [GO:0005582]; endoplasmic reticulum lumen [GO:0005788]; extracellular exosome [GO:0070062]; extracellular region [GO:0005576]; extracellular space [GO:0005615]; integral component of membrane [GO:0016021]; extracellular matrix structural constituent [GO:0005201]; angiogenesis [GO:0001525]; cell adhesion [GO:0007155]; cell differentiation [GO:0030154]; collagen catabolic pr…
UP	COHA1_HUMAN	Q9UMD9	COL17A1	tissue	Collagen alpha-1(XVII) chain (180 kDa bullous pemphigoid antigen 2) (Bullous pemphigoid antigen 2) [Cleaved into: 120 kDa linear IgA disease antigen (120 kDa linear IgA dermatosis antigen) (Linear IgA disease antigen 1) (LAD-1); 97 kDa linear IgA disease antigen (97 kDa linear IgA bullous dermatosis antigen) (97 kDa LAD antigen) (97-LAD) (Linear IgA bullous disease antigen of 97 kDa) (LABD97)]	TISSUE SPECIFICITY: Detected in skin (PubMed:8618013). In the cornea, it is detected in the epithelial basement membrane, the epithelial cells, and at a lower level in stromal cells (at protein level) (PubMed:25676728). Stratified squamous epithelia. Found in hemidesmosomes. Expressed in cornea, oral mucosa, esophagus, intestine, kidney collecting ducts, ureter, bladder, urethra and thymus but is…	basement membrane [GO:0005604]; cell-cell junction [GO:0005911]; collagen trimer [GO:0005581]; endoplasmic reticulum lumen [GO:0005788]; extracellular region [GO:0005576]; hemidesmosome [GO:0030056]; integral component of plasma membrane [GO:0005887]; plasma membrane [GO:0005886]; cell junction assembly [GO:0034329]; cell-matrix adhesion [GO:0007160]; collagen catabolic process [GO:0030574]; epid…
UP	COMA1_HUMAN	Q8NFW1	COL22A1	tissue	Collagen alpha-1(XXII) chain	TISSUE SPECIFICITY: Restrictive expression is observed at tissue junctions such as the myotendinous junction in skeletal and heart muscle, the articular cartilage-synovial fluid junction, or the border between the anagen hair follicle and the dermis in the skin. It is deposited in the basement membrane zone of the myotendinous junction and the hair follicle and associated with the extrafibrillar …	collagen trimer [GO:0005581]; endoplasmic reticulum lumen [GO:0005788]; extracellular region [GO:0005576]; proteinaceous extracellular matrix [GO:0005578]; extracellular matrix organization [GO:0030198]
UP	G3PT_HUMAN	O14556	GAPDHS	tissue	Glyceraldehyde-3-phosphate dehydrogenase, testis-specific (EC 1.2.1.12) (Spermatogenic cell-specific glyceraldehyde 3-phosphate dehydrogenase 2) (GAPDH-2) (Spermatogenic glyceraldehyde-3-phosphate dehydrogenase)	TISSUE SPECIFICITY: Testis specific.	cytosol [GO:0005829]; nucleus [GO:0005634]; sperm fibrous sheath [GO:0035686]; sperm principal piece [GO:0097228]; glyceraldehyde-3-phosphate dehydrogenase (NAD+) (phosphorylating) activity [GO:0004365]; NAD binding [GO:0051287]; NADP binding [GO:0050661]; canonical glycolysis [GO:0061621]; carbohydrate metabolic process [GO:0005975]; gluconeogenesis [GO:0006094]; glucose metabolic process [GO:00…
UP	HBA_HUMAN	P69905	HBA1	plasma	Hemoglobin subunit alpha (Alpha-globin) (Hemoglobin alpha chain)	TISSUE SPECIFICITY: Red blood cells.	blood microparticle [GO:0072562]; cytosol [GO:0005829]; cytosolic small ribosomal subunit [GO:0022627]; endocytic vesicle lumen [GO:0071682]; extracellular exosome [GO:0070062]; extracellular region [GO:0005576]; haptoglobin-hemoglobin complex [GO:0031838]; hemoglobin complex [GO:0005833]; membrane [GO:0016020]; heme binding [GO:0020037]; iron ion binding [GO:0005506]; oxygen binding [GO:0019825]…
UP	HBB_HUMAN	P68871	HBB	plasma	Hemoglobin subunit beta (Beta-globin) (Hemoglobin beta chain) [Cleaved into: LVV-hemorphin-7; Spinorphin]	TISSUE SPECIFICITY: Red blood cells. {ECO:0000269|PubMed:6539334}.	blood microparticle [GO:0072562]; cytosol [GO:0005829]; endocytic vesicle lumen [GO:0071682]; extracellular exosome [GO:0070062]; extracellular region [GO:0005576]; haptoglobin-hemoglobin complex [GO:0031838]; hemoglobin complex [GO:0005833]; heme binding [GO:0020037]; hemoglobin binding [GO:0030492]; iron ion binding [GO:0005506]; oxygen binding [GO:0019825]; oxygen transporter activity [GO:0005…
UP	HBD_HUMAN	P02042	HBD	plasma	Hemoglobin subunit delta (Delta-globin) (Hemoglobin delta chain)	TISSUE SPECIFICITY: Red blood cells.	blood microparticle [GO:0072562]; cytosol [GO:0005829]; hemoglobin complex [GO:0005833]; heme binding [GO:0020037]; iron ion binding [GO:0005506]; oxygen binding [GO:0019825]; oxygen transporter activity [GO:0005344]; blood coagulation [GO:0007596]
UP	HPT_HUMAN	P00738	HP	plasma	Haptoglobin (Zonulin) [Cleaved into: Haptoglobin alpha chain; Haptoglobin beta chain]	TISSUE SPECIFICITY: Expressed by the liver and secreted in plasma.	blood microparticle [GO:0072562]; endocytic vesicle lumen [GO:0071682]; extracellular exosome [GO:0070062]; extracellular region [GO:0005576]; extracellular space [GO:0005615]; haptoglobin-hemoglobin complex [GO:0031838]; antioxidant activity [GO:0016209]; hemoglobin binding [GO:0030492]; serine-type endopeptidase activity [GO:0004252]; acute inflammatory response [GO:0002526]; acute-phase respon…
UP	HV107_HUMAN	P06326	(blank)	plasma	Ig heavy chain V-I region Mot		extracellular region [GO:0005576]; plasma membrane [GO:0005886]; antigen binding [GO:0003823]; complement activation [GO:0006956]; complement activation, classical pathway [GO:0006958]; Fc-epsilon receptor signaling pathway [GO:0038095]; Fc-gamma receptor signaling pathway involved in phagocytosis [GO:0038096]; immune response [GO:0006955]; innate immune response [GO:0045087]; receptor-mediated e…
UP	HV303_HUMAN	P01764	IGHV3-23	plasma	Ig heavy chain V-III region 23 (Ig heavy chain V-III region VH26) (Immunoglobulin heavy variable 3-23)		blood microparticle [GO:0072562]; external side of plasma membrane [GO:0009897]; extracellular exosome [GO:0070062]; extracellular region [GO:0005576]; immunoglobulin complex, circulating [GO:0042571]; plasma membrane [GO:0005886]; antigen binding [GO:0003823]; immunoglobulin receptor binding [GO:0034987]; B cell receptor signaling pathway [GO:0050853]; complement activation [GO:0006956]; complem…
UP	HV320_HUMAN	P01781	(blank)	plasma	Ig heavy chain V-III region GAL		blood microparticle [GO:0072562]; extracellular exosome [GO:0070062]; extracellular region [GO:0005576]; plasma membrane [GO:0005886]; antigen binding [GO:0003823]; complement activation [GO:0006956]; complement activation, classical pathway [GO:0006958]; Fc-epsilon receptor signaling pathway [GO:0038095]; Fc-gamma receptor signaling pathway involved in phagocytosis [GO:0038096]; immune response …
UP	I17RE_HUMAN	Q8NFR9	IL17RE	tissue	Interleukin-17 receptor E (IL-17 receptor E) (IL-17RE)	TISSUE SPECIFICITY: Predominantly expressed in mucosal tissues with high levels in keratinocytes and colon epithelial cells. Very low expression in dermal fibroblasts. Expressed in various tumor cell lines. {ECO:0000269|PubMed:16310341, ECO:0000269|PubMed:21993848}.	cytoplasm [GO:0005737]; extracellular region [GO:0005576]; integral component of plasma membrane [GO:0005887]; interleukin-17 receptor activity [GO:0030368]; cytokine-mediated signaling pathway [GO:0019221]; inflammatory response [GO:0006954]
UP	IGHA1_HUMAN	P01876	IGHA1	plasma	Ig alpha-1 chain C region		blood microparticle [GO:0072562]; external side of plasma membrane [GO:0009897]; extracellular exosome [GO:0070062]; extracellular region [GO:0005576]; extracellular space [GO:0005615]; monomeric IgA immunoglobulin complex [GO:0071748]; secretory dimeric IgA immunoglobulin complex [GO:0071752]; secretory IgA immunoglobulin complex [GO:0071751]; antigen binding [GO:0003823]; antibacterial humoral …
UP	IGHG2_HUMAN	P01859	IGHG2	plasma	Ig gamma-2 chain C region		blood microparticle [GO:0072562]; external side of plasma membrane [GO:0009897]; extracellular exosome [GO:0070062]; extracellular region [GO:0005576]; extracellular space [GO:0005615]; immunoglobulin complex, circulating [GO:0042571]; antigen binding [GO:0003823]; immunoglobulin receptor binding [GO:0034987]; B cell receptor signaling pathway [GO:0050853]; complement activation [GO:0006956]; com…
UP	IGHG3_HUMAN	P01860	IGHG3	plasma	Ig gamma-3 chain C region (HDC) (Heavy chain disease protein)		blood microparticle [GO:0072562]; external side of plasma membrane [GO:0009897]; extracellular exosome [GO:0070062]; extracellular region [GO:0005576]; extracellular space [GO:0005615]; immunoglobulin complex, circulating [GO:0042571]; antigen binding [GO:0003823]; immunoglobulin receptor binding [GO:0034987]; B cell receptor signaling pathway [GO:0050853]; complement activation [GO:0006956]; com…
UP	IGHG4_HUMAN	P01861	IGHG4	plasma	Ig gamma-4 chain C region		blood microparticle [GO:0072562]; external side of plasma membrane [GO:0009897]; extracellular exosome [GO:0070062]; extracellular region [GO:0005576]; extracellular space [GO:0005615]; immunoglobulin complex, circulating [GO:0042571]; antigen binding [GO:0003823]; immunoglobulin receptor binding [GO:0034987]; B cell receptor signaling pathway [GO:0050853]; complement activation [GO:0006956]; com…
UP	INSR_HUMAN	P06213	INSR	tissue	Insulin receptor (IR) (EC 2.7.10.1) (CD antigen CD220) [Cleaved into: Insulin receptor subunit alpha; Insulin receptor subunit beta]	TISSUE SPECIFICITY: Isoform Long and isoform Short are predominantly expressed in tissue targets of insulin metabolic effects: liver, adipose tissue and skeletal muscle but are also expressed in the peripheral nerve, kidney, pulmonary alveoli, pancreatic acini, placenta vascular endothelium, fibroblasts, monocytes, granulocytes, erythrocytes and skin. Isoform Short is preferentially expressed in …	caveola [GO:0005901]; endosome membrane [GO:0010008]; extracellular exosome [GO:0070062]; insulin receptor complex [GO:0005899]; integral component of plasma membrane [GO:0005887]; intracellular membrane-bounded organelle [GO:0043231]; membrane [GO:0016020]; plasma membrane [GO:0005886]; receptor complex [GO:0043235]; ATP binding [GO:0005524]; GTP binding [GO:0005525]; insulin binding [GO:0043559…
UP	KBTB3_HUMAN	Q8NAB2	KBTBD3	other	Kelch repeat and BTB domain-containing protein 3 (BTB and kelch domain-containing protein 3)		Cul3-RING ubiquitin ligase complex [GO:0031463]; protein ubiquitination [GO:0016567]
UP	LEG4_HUMAN	P56470	LGALS4	other	Galectin-4 (Gal-4) (Antigen NY-CO-27) (L-36 lactose-binding protein) (L36LBP) (Lactose-binding lectin 4)		cytosol [GO:0005829]; plasma membrane [GO:0005886]; carbohydrate binding [GO:0030246]; cell adhesion [GO:0007155]
UP	MACF1_HUMAN	Q9UPN3	MACF1	tissue	Microtubule-actin cross-linking factor 1, isoforms 1/2/3/5 (620 kDa actin-binding protein) (ABP620) (Actin cross-linking family protein 7) (Macrophin-1) (Trabeculin-alpha)	TISSUE SPECIFICITY: Isoform 2 is ubiquitously expressed. Isoform 1 is expressed in cell lines NCI-H460, A-549 and HaCaT. Isoform 4 is expressed in heart, lung, pituitary and placenta, not found in brain, kidney, liver, pancreas or skeletal muscle. {ECO:0000269|PubMed:11845288, ECO:0000269|PubMed:16076900}.	actin cytoskeleton [GO:0015629]; cytoplasm [GO:0005737]; cytoskeleton [GO:0005856]; Golgi apparatus [GO:0005794]; microtubule [GO:0005874]; neuronal postsynaptic density [GO:0097481]; plasma membrane [GO:0005886]; ruffle membrane [GO:0032587]; actin binding [GO:0003779]; actin filament binding [GO:0051015]; ATPase activity [GO:0016887]; calcium ion binding [GO:0005509]; poly(A) RNA binding [GO:00…
UP	NDUS3_HUMAN	O75489	NDUFS3	other	NADH dehydrogenase [ubiquinone] iron-sulfur protein 3, mitochondrial (EC 1.6.5.3) (EC 1.6.99.3) (Complex I-30kD) (CI-30kD) (NADH-ubiquinone oxidoreductase 30 kDa subunit)		mitochondrial matrix [GO:0005759]; mitochondrial membrane [GO:0031966]; mitochondrial respiratory chain complex I [GO:0005747]; mitochondrion [GO:0005739]; myelin sheath [GO:0043209]; nucleus [GO:0005634]; electron carrier activity [GO:0009055]; NADH dehydrogenase (ubiquinone) activity [GO:0008137]; NADH dehydrogenase activity [GO:0003954]; cellular metabolic process [GO:0044237]; mitochondrial e…
UP	NHLC3_HUMAN	Q5JS37	NHLRC3	other	NHL repeat-containing protein 3		extracellular exosome [GO:0070062]
UP	PCDH1_HUMAN	Q08174	PCDH1	tissue	Protocadherin-1 (Cadherin-like protein 1) (Protocadherin-42) (PC42)	TISSUE SPECIFICITY: Highly expressed in the brain and neuro-glial cells.	cell-cell junction [GO:0005911]; integral component of plasma membrane [GO:0005887]; plasma membrane [GO:0005886]; calcium ion binding [GO:0005509]; cell-cell signaling [GO:0007267]; homophilic cell adhesion via plasma membrane adhesion molecules [GO:0007156]; nervous system development [GO:0007399]
UP	PMM2_HUMAN	O15305	PMM2	other	Phosphomannomutase 2 (PMM 2) (EC 5.4.2.8)		cytosol [GO:0005829]; extracellular exosome [GO:0070062]; neuronal cell body [GO:0043025]; phosphomannomutase activity [GO:0004615]; cellular protein metabolic process [GO:0044267]; dolichol-linked oligosaccharide biosynthetic process [GO:0006488]; GDP-mannose biosynthetic process [GO:0009298]; post-translational protein modification [GO:0043687]; protein glycosylation [GO:0006486]; protein N-lin…
UP	PPARD_HUMAN	Q03181	PPARD	tissue	Peroxisome proliferator-activated receptor delta (PPAR-delta) (NUCI) (Nuclear hormone receptor 1) (NUC1) (Nuclear receptor subfamily 1 group C member 2) (Peroxisome proliferator-activated receptor beta) (PPAR-beta)	TISSUE SPECIFICITY: Ubiquitous with maximal levels in placenta and skeletal muscle.	nucleoplasm [GO:0005654]; nucleus [GO:0005634]; DNA binding [GO:0003677]; drug binding [GO:0008144]; linoleic acid binding [GO:0070539]; lipid binding [GO:0008289]; RNA polymerase II transcription factor activity, ligand-activated sequence-specific DNA binding [GO:0004879]; sequence-specific DNA binding [GO:0043565]; steroid hormone receptor activity [GO:0003707]; transcription factor activity, s…
UP	RCL1_HUMAN	Q9Y2P8	RCL1	other	RNA 3'-terminal phosphate cyclase-like protein		nucleolus [GO:0005730]; endoribonuclease activity [GO:0004521]; RNA binding [GO:0003723]; endonucleolytic cleavage of tricistronic rRNA transcript (SSU-rRNA, 5.8S rRNA, LSU-rRNA) [GO:0000479]
UP	RET4_HUMAN	P02753	RBP4	other	Retinol-binding protein 4 (Plasma retinol-binding protein) (PRBP) (RBP) [Cleaved into: Plasma retinol-binding protein(1-182); Plasma retinol-binding protein(1-181); Plasma retinol-binding protein(1-179); Plasma retinol-binding protein(1-176)]		cytosol [GO:0005829]; extracellular exosome [GO:0070062]; extracellular region [GO:0005576]; extracellular space [GO:0005615]; protein complex [GO:0043234]; retinal binding [GO:0016918]; retinol binding [GO:0019841]; retinol transporter activity [GO:0034632]; cardiac muscle tissue development [GO:0048738]; embryonic organ morphogenesis [GO:0048562]; embryonic retina morphogenesis in camera-type e…
UP	RHES_HUMAN	Q96D21	RASD2	other	GTP-binding protein Rhes (Ras homolog enriched in striatum) (Tumor endothelial marker 2)	TISSUE SPECIFICITY: Pancreatic endocrine cells (islets of Langerhans). {ECO:0000269|PubMed:11976265}.	intracellular [GO:0005622]; plasma membrane [GO:0005886]; G-protein beta-subunit binding [GO:0031681]; GTP binding [GO:0005525]; GTPase activity [GO:0003924]; locomotory behavior [GO:0007626]; negative regulation of protein ubiquitination [GO:0031397]; positive regulation of protein kinase B signaling [GO:0051897]; positive regulation of protein sumoylation [GO:0033235]; regulation of cAMP-mediat…
UP	SAP_HUMAN	P07602	PSAP	other	Prosaposin (Proactivator polypeptide) [Cleaved into: Saposin-A (Protein A); Saposin-B-Val; Saposin-B (Cerebroside sulfate activator) (CSAct) (Dispersin) (Sphingolipid activator protein 1) (SAP-1) (Sulfatide/GM1 activator); Saposin-C (A1 activator) (Co-beta-glucosidase) (Glucosylceramidase activator) (Sphingolipid activator protein 2) (SAP-2); Saposin-D (Component C) (Protein C)]		extracellular exosome [GO:0070062]; extracellular region [GO:0005576]; extracellular space [GO:0005615]; integral component of membrane [GO:0016021]; lysosomal lumen [GO:0043202]; lysosomal membrane [GO:0005765]; mitochondrion [GO:0005739]; enzyme activator activity [GO:0008047]; G-protein coupled receptor binding [GO:0001664]; lipid binding [GO:0008289]; adenylate cyclase-inhibiting G-protein co…
UP	SIPA1_HUMAN	Q96FS4	SIPA1	tissue	Signal-induced proliferation-associated protein 1 (Sipa-1) (GTPase-activating protein Spa-1) (p130 SPA-1)	TISSUE SPECIFICITY: Expressed in fetal as well as in adult tissues. Expressed abundantly in the lymphoid tissues such as thymus, spleen and peripheral blood lymphocytes and also shows a significant expression in the spinal cord.	cytosol [GO:0005829]; membrane [GO:0016020]; nucleus [GO:0005634]; perinuclear region of cytoplasm [GO:0048471]; protein complex [GO:0043234]; transport vesicle [GO:0030133]; GTPase activator activity [GO:0005096]; cell proliferation [GO:0008283]; cellular response to water deprivation [GO:0042631]; cytoskeleton organization [GO:0007010]; intracellular signal transduction [GO:0035556]; negative r…
UP	SLAF5_HUMAN	Q9UIB8	CD84	other	SLAM family member 5 (Cell surface antigen MAX.3) (Hly9-beta) (Leukocyte differentiation antigen CD84) (Signaling lymphocytic activation molecule 5) (CD antigen CD84)	TISSUE SPECIFICITY: Predominantly expressed in hematopoietic tissues, such as lymph node, spleen and peripheral leukocytes. Expressed in macrophages, B-cells, monocytes, platelets, thymocytes, T-cells and dendritic cells. Highly expressed in memory T-cells. Expressed in mast cells. {ECO:0000269|PubMed:10698700, ECO:0000269|PubMed:11564780, ECO:0000269|PubMed:12115647, ECO:0000269|PubMed:12962726,…	extracellular exosome [GO:0070062]; integral component of plasma membrane [GO:0005887]; plasma membrane [GO:0005886]; blood coagulation [GO:0007596]; defense response [GO:0006952]; homophilic cell adhesion via plasma membrane adhesion molecules [GO:0007156]; leukocyte migration [GO:0050900]
UP	SODE_HUMAN	P08294	SOD3	tissue	Extracellular superoxide dismutase [Cu-Zn] (EC-SOD) (EC 1.15.1.1)	TISSUE SPECIFICITY: Expressed in blood vessels, heart, lung, kidney and placenta. Major SOD isoenzyme in extracellular fluids such as plasma, lymph and synovial fluid.	cytoplasm [GO:0005737]; extracellular exosome [GO:0070062]; extracellular matrix [GO:0031012]; extracellular region [GO:0005576]; extracellular space [GO:0005615]; Golgi lumen [GO:0005796]; nucleus [GO:0005634]; trans-Golgi network [GO:0005802]; copper ion binding [GO:0005507]; heparin binding [GO:0008201]; superoxide dismutase activity [GO:0004784]; zinc ion binding [GO:0008270]; removal of supe…
UP	SPAST_HUMAN	Q9UBP0	SPAST	tissue	Spastin (EC 3.6.4.3) (Spastic paraplegia 4 protein)	TISSUE SPECIFICITY: Expressed in brain, heart, kidney, liver, lung, pancreas, placenta and skeletal muscle. The short isoforms may predominate in brain and spinal cord. {ECO:0000269|PubMed:10610178}.	centrosome [GO:0005813]; cytoplasm [GO:0005737]; cytoplasmic vesicle [GO:0031410]; endoplasmic reticulum [GO:0005783]; endosome [GO:0005768]; extracellular exosome [GO:0070062]; integral component of membrane [GO:0016021]; microtubule [GO:0005874]; midbody [GO:0030496]; nucleus [GO:0005634]; perinuclear region of cytoplasm [GO:0048471]; spindle [GO:0005819]; alpha-tubulin binding [GO:0043014]; AT…
UP	SYEP_HUMAN	P07814	EPRS	other	Bifunctional glutamate/proline--tRNA ligase (Bifunctional aminoacyl-tRNA synthetase) (Cell proliferation-inducing gene 32 protein) (Glutamatyl-prolyl-tRNA synthetase) [Includes: Glutamate--tRNA ligase (EC 6.1.1.17) (Glutamyl-tRNA synthetase) (GluRS); Proline--tRNA ligase (EC 6.1.1.15) (Prolyl-tRNA synthetase)]		aminoacyl-tRNA synthetase multienzyme complex [GO:0017101]; cytoplasm [GO:0005737]; cytosol [GO:0005829]; GAIT complex [GO:0097452]; membrane [GO:0016020]; ribonucleoprotein complex [GO:0030529]; ATP binding [GO:0005524]; glutamate-tRNA ligase activity [GO:0004818]; GTPase binding [GO:0051020]; proline-tRNA ligase activity [GO:0004827]; RNA stem-loop binding [GO:0035613]; cellular response to int…
UP	SYNE2_HUMAN	Q8WXH0	SYNE2	tissue	Nesprin-2 (Nuclear envelope spectrin repeat protein 2) (Nucleus and actin connecting element protein) (Protein NUANCE) (Synaptic nuclear envelope protein 2) (Syne-2)	TISSUE SPECIFICITY: Widely expressed, with higher level in kidney, adult and fetal liver, stomach and placenta. Weakly expressed in skeletal muscle and brain. Isoform 5 is highly expressed in pancreas, skeletal muscle and heart. {ECO:0000269|PubMed:15671068}.	aggresome [GO:0016235]; cytoplasm [GO:0005737]; extracellular exosome [GO:0070062]; filopodium membrane [GO:0031527]; focal adhesion [GO:0005925]; integral component of membrane [GO:0016021]; intermediate filament cytoskeleton [GO:0045111]; lamellipodium membrane [GO:0031258]; LINC complex [GO:0034993]; mitochondrion [GO:0005739]; nuclear envelope [GO:0005635]; nuclear lumen [GO:0031981]; nuclear…
UP	TCPQ_HUMAN	P50990	CCT8	other	T-complex protein 1 subunit theta (TCP-1-theta) (CCT-theta) (Renal carcinoma antigen NY-REN-15)		cell body [GO:0044297]; centrosome [GO:0005813]; chaperonin-containing T-complex [GO:0005832]; cilium [GO:0005929]; cytoplasm [GO:0005737]; cytosol [GO:0005829]; extracellular exosome [GO:0070062]; intermediate filament cytoskeleton [GO:0045111]; microtubule [GO:0005874]; nucleoplasm [GO:0005654]; zona pellucida receptor complex [GO:0002199]; ATP binding [GO:0005524]; ATPase activity, coupled [GO…
UP	THRB_HUMAN	P00734	F2	plasma	Prothrombin (EC 3.4.21.5) (Coagulation factor II) [Cleaved into: Activation peptide fragment 1; Activation peptide fragment 2; Thrombin light chain; Thrombin heavy chain]	TISSUE SPECIFICITY: Expressed by the liver and secreted in plasma.	blood microparticle [GO:0072562]; cytosol [GO:0005829]; endoplasmic reticulum lumen [GO:0005788]; extracellular exosome [GO:0070062]; extracellular matrix [GO:0031012]; extracellular region [GO:0005576]; extracellular space [GO:0005615]; Golgi lumen [GO:0005796]; plasma membrane [GO:0005886]; calcium ion binding [GO:0005509]; growth factor activity [GO:0008083]; receptor binding [GO:0005102]; ser…
UP	TRFE_HUMAN	P02787	TF	plasma	Serotransferrin (Transferrin) (Beta-1 metal-binding globulin) (Siderophilin)	TISSUE SPECIFICITY: Expressed by the liver and secreted in plasma.	apical plasma membrane [GO:0016324]; basal part of cell [GO:0045178]; basal plasma membrane [GO:0009925]; blood microparticle [GO:0072562]; cell surface [GO:0009986]; coated pit [GO:0005905]; cytoplasmic membrane-bounded vesicle [GO:0016023]; early endosome [GO:0005769]; endocytic vesicle [GO:0030139]; endosome membrane [GO:0010008]; extracellular exosome [GO:0070062]; extracellular region [GO:00…
UP	TTHY_HUMAN	P02766	TTR	plasma	Transthyretin (ATTR) (Prealbumin) (TBPA)	TISSUE SPECIFICITY: Detected in serum and cerebrospinal fluid (at protein level). Highly expressed in choroid plexus epithelial cells. Detected in retina pigment epithelium and liver. {ECO:0000269|PubMed:10328977, ECO:0000269|PubMed:3714052}.	cytoplasm [GO:0005737]; extracellular exosome [GO:0070062]; extracellular region [GO:0005576]; extracellular space [GO:0005615]; protein complex [GO:0043234]; hormone binding [GO:0042562]; identical protein binding [GO:0042802]; cellular protein metabolic process [GO:0044267]; extracellular matrix organization [GO:0030198]; phototransduction, visible light [GO:0007603]; retinoid metabolic process…
UP	UTER_HUMAN	P11684	SCGB1A1	other	Uteroglobin (Clara cell phospholipid-binding protein) (CCPBP) (Clara cells 10 kDa secretory protein) (CC10) (Secretoglobin family 1A member 1) (Urinary protein 1) (UP-1) (UP1) (Urine protein 1)	TISSUE SPECIFICITY: Clara cells (nonciliated cells of the surface epithelium of the pulmonary airways).	extracellular exosome [GO:0070062]; extracellular space [GO:0005615]; nuclear envelope [GO:0005635]; rough endoplasmic reticulum [GO:0005791]; secretory granule [GO:0030141]; phospholipase A2 inhibitor activity [GO:0019834]; polychlorinated biphenyl binding [GO:0097160]; embryo implantation [GO:0007566]; female pregnancy [GO:0007565]; negative regulation of interferon-gamma production [GO:0032689…
UP	VTDB_HUMAN	P02774	GC	plasma	Vitamin D-binding protein (DBP) (VDB) (Gc protein-derived macrophage activating factor) (Gc-MAF) (GcMAF) (Gc-globulin) (Group-specific component) (Gc) (Vitamin D-binding protein-macrophage activating factor) (DBP-maf)	TISSUE SPECIFICITY: Expressed in the liver. Found in plasma, ascites, cerebrospinal fluid and urine. {ECO:0000269|PubMed:20079467, ECO:0000269|PubMed:2416779, ECO:0000305|PubMed:16302727}.	axon [GO:0030424]; blood microparticle [GO:0072562]; cytosol [GO:0005829]; extracellular exosome [GO:0070062]; extracellular region [GO:0005576]; extracellular space [GO:0005615]; lysosomal lumen [GO:0043202]; perinuclear region of cytoplasm [GO:0048471]; actin binding [GO:0003779]; calcidiol binding [GO:1902118]; vitamin D binding [GO:0005499]; vitamin transporter activity [GO:0051183]; female p…
UP	ZA2G_HUMAN	P25311	AZGP1	other	Zinc-alpha-2-glycoprotein (Zn-alpha-2-GP) (Zn-alpha-2-glycoprotein)	TISSUE SPECIFICITY: Blood plasma, seminal plasma, urine, saliva, sweat, epithelial cells of various human glands, liver.	extracellular exosome [GO:0070062]; extracellular region [GO:0005576]; extracellular space [GO:0005615]; MHC class I protein complex [GO:0042612]; nucleus [GO:0005634]; plasma membrane [GO:0005886]; glycoprotein binding [GO:0001948]; peptide antigen binding [GO:0042605]; protein transmembrane transporter activity [GO:0008320]; ribonuclease activity [GO:0004540]; antigen processing and presentatio…
UP	ZN160_HUMAN	Q9HCG1	ZNF160	other	Zinc finger protein 160 (Zinc finger protein HZF5) (Zinc finger protein Kr18) (HKr18)	TISSUE SPECIFICITY: Ubiquitous. {ECO:0000269|PubMed:11410164}.	nucleus [GO:0005634]; DNA binding [GO:0003677]; metal ion binding [GO:0046872]; hemopoiesis [GO:0030097]; regulation of transcription, DNA-templated [GO:0006355]; transcription, DNA-templated [GO:0006351]

## Sheet: Table S4. Approach 1 pathways
Supplementary Table S4. List of biological pathways yielded in pathway enrichment analysis of integrated dataset of 232 proteins (Approach 1, full protein list). Pathway names marked grey were excluded from analysis as insignificant in the context of the study.
GOID	Ontology Source	Pathway name	Nr. Genes	% Associated Genes	Term PValue	Term PValue Corrected with Bonferroni	Associated Genes Found	All Associated Genes	OverViewTerm	Genes Cluster #1	%Genes Cluster #1	Genes Cluster #2	%Genes Cluster #2
REACTOME:318	REACTOME_05.05.2015	Platelet degranulation	14	17.7215	3.04483e-10	2.04003e-08	[A2M, ALB, APOA1, CFL1, EGF, FN1, IGF2, KNG1, PFN1, PSAP, SERPINA1, SERPINF2, SERPING1, TF]	[A2M, ABCC4, ACTN1, ACTN2, ACTN4, ALB, ALDOA, APOA1, APP, BRPF3, CALM1, CALM2, CALM3, CALU, CAP1, CD36, CD63, CD9, CFD, CFL1, CLU, EGF, F13A1, F5, F8, FGA, FGB, FGG, FIGF, FLNA, FN1, GAS6, HABP4, HGF, HRG, HSPA5, IGF1, IGF2, ITGA2B, ITGB3, KNG1, LAMP2, LEFTY2, MMRN1, PDGFA, PDGFB, PF4, PFN1, PLEK, PLG, PPBP, PPIA, PROS1, PSAP, SCG3, SELP, SERPINA1, SERPINE1, SERPINF2, SERPING1, SOD1, SPARC, SRGN,…	FALSE	[A2M, ALB, APOA1, PSAP, SERPINA1, SERPINF2, TF]	50	[CFL1, EGF, FN1, IGF2, KNG1, PFN1, SERPING1]	50
REACTOME:326	REACTOME_05.05.2015	Intrinsic Pathway of Fibrin Clot Formation	6	27.2727	3.06584e-06	0.000205411	[A2M, F2, KNG1, SERPINA5, SERPINC1, SERPING1]	[A2M, C1QBP, F10, F11, F12, F2, F8, F9, GP1BA, GP1BB, GP5, GP9, KLKB1, KNG1, PRCP, PROC, SERPINA5, SERPINC1, SERPIND1, SERPINE2, SERPING1, VWF]	TRUE	[A2M, F2, SERPINC1]	50	[KNG1, SERPINA5, SERPING1]	50
REACTOME:474	REACTOME_05.05.2015	Metabolism of carbohydrates	16	6.08365	5.68866e-05	0.0038114	[AGRN, ALDOB, ALDOC, AMY2A, CD44, ENO1, GAPDH, GAPDHS, GLB1, HSPG2, NAGLU, NUP107, PGK1, PGLS, SORD, TPI1]	[AAAS, ABCC5, AGL, AGRN, AKR1B1, ALDOA, ALDOB, ALDOC, AMY1A, AMY1B, AMY1C, AMY2A, AMY2B, ARSB, B3GALT6, B3GAT1, B3GAT2, B3GAT3, B3GNT2, B3GNT3, B3GNT4, B3GNT7, B4GALT1, B4GALT2, B4GALT3, B4GALT4, B4GALT5, B4GALT6, B4GALT7, B4GAT1, BCAN, BGN, CALM1, CALM2, CALM3, CD44, CHP1, CHPF, CHPF2, CHST1, CHST11, CHST12, CHST13, CHST14, CHST15, CHST2, CHST3, CHST5, CHST6, CHST7, CHST9, CHSY1, CHSY3, CSGALNAC…	FALSE	[ALDOC, GAPDHS, PGLS]	18.75	[AGRN, ALDOB, AMY2A, CD44, ENO1, GAPDH, GLB1, HSPG2, NAGLU, NUP107, PGK1, SORD, TPI1]	81.25
REACTOME:723	REACTOME_05.05.2015	Glucose metabolism	7	9.21053	0.000707844	0.0474255	[ALDOB, ALDOC, ENO1, GAPDH, GAPDHS, PGK1, TPI1]	[AGL, ALDOA, ALDOB, ALDOC, CALM1, CALM2, CALM3, ENO1, ENO2, ENO3, EPM2A, FBP1, FBP2, GAA, GAPDH, GAPDHS, GBE1, GCK, GOT1, GOT2, GPI, GYG1, GYG2, GYS1, GYS2, HK1, HK2, HK3, MDH1, MDH2, NHLRC1, PC, PCK1, PCK2, PFKFB1, PFKFB2, PFKFB3, PFKFB4, PFKL, PFKM, PFKP, PGAM1, PGAM2, PGK1, PGM1, PGM2, PHKA1, PHKA2, PHKB, PHKG1, PHKG2, PKLR, PKM, PPP1R3C, PPP2CA, PPP2CB, PPP2R1A, PPP2R1B, PPP2R5D, PRKACA, PRKA…	FALSE	[ALDOC, GAPDHS]	28.5714	[ALDOB, ENO1, GAPDH, PGK1, TPI1]	71.4286
REACTOME:798	REACTOME_05.05.2015	Platelet activation, signaling and aggregation	23	10.4545	3.80032e-11	2.54621e-09	[A2M, ALB, APOA1, CFL1, EGF, F2, FN1, GNA11, GNAI1, GNAI2, GNB1, GNB2, IGF2, KNG1, MAPK3, PFN1, PIK3R3, PSAP, RAP1A, SERPINA1, SERPINF2, SERPING1, TF]	[A2M, ABCC4, ACTN1, ACTN2, ACTN4, ADRA2A, ADRA2C, AKT1, AKT2, AKT3, ALB, ALDOA, APBB1IP, APOA1, APP, ARRB1, ARRB2, BCAR1, BRPF3, CALM1, CALM2, CALM3, CALU, CAP1, CD36, CD63, CD9, CDC42, CFD, CFL1, CLU, CRK, CSF2, CSF2RA, CSF2RB, CSK, DAGLA, DAGLB, DGKA, DGKB, DGKD, DGKE, DGKG, DGKH, DGKI, DGKK, DGKQ, DGKZ, EGF, F13A1, F2, F2R, F2RL2, F2RL3, F5, F8, FCER1G, FGA, FGB, FGG, FIGF, FLNA, FN1, FYN, GAB…	TRUE	[A2M, ALB, APOA1, F2, PSAP, SERPINA1, SERPINF2, TF]	34.7826	[CFL1, EGF, FN1, GNA11, GNAI1, GNAI2, GNB1, GNB2, IGF2, KNG1, MAPK3, PFN1, PIK3R3, RAP1A, SERPING1]	65.2174
REACTOME:1280	REACTOME_05.05.2015	Response to elevated platelet cytosolic Ca2+	14	16.6667	7.13654e-10	4.78148e-08	[A2M, ALB, APOA1, CFL1, EGF, FN1, IGF2, KNG1, PFN1, PSAP, SERPINA1, SERPINF2, SERPING1, TF]	[A2M, ABCC4, ACTN1, ACTN2, ACTN4, ALB, ALDOA, APOA1, APP, BRPF3, CALM1, CALM2, CALM3, CALU, CAP1, CD36, CD63, CD9, CFD, CFL1, CLU, EGF, F13A1, F5, F8, FGA, FGB, FGG, FIGF, FLNA, FN1, GAS6, HABP4, HGF, HRG, HSPA5, IGF1, IGF2, ITGA2B, ITGB3, KNG1, LAMP2, LEFTY2, MMRN1, PDGFA, PDGFB, PF4, PFN1, PLEK, PLG, PPBP, PPIA, PRKCA, PRKCB, PRKCG, PROS1, PSAP, SCG3, SELP, SERPINA1, SERPINE1, SERPINF2, SERPING…	FALSE	[A2M, ALB, APOA1, PSAP, SERPINA1, SERPINF2, TF]	50	[CFL1, EGF, FN1, IGF2, KNG1, PFN1, SERPING1]	50
REACTOME:1383	REACTOME_05.05.2015	Glycolysis	7	22.5806	1.78723e-06	0.000119744	[ALDOB, ALDOC, ENO1, GAPDH, GAPDHS, PGK1, TPI1]	[ALDOA, ALDOB, ALDOC, ENO1, ENO2, ENO3, GAPDH, GAPDHS, GCK, GPI, HK1, HK2, HK3, PFKFB1, PFKFB2, PFKFB3, PFKFB4, PFKL, PFKM, PFKP, PGAM1, PGAM2, PGK1, PKLR, PKM, PPP2CA, PPP2CB, PPP2R1A, PPP2R1B, PPP2R5D, TPI1]	TRUE	[ALDOC, GAPDHS]	28.5714	[ALDOB, ENO1, GAPDH, PGK1, TPI1]	71.4286
REACTOME:1520	REACTOME_05.05.2015	Gluconeogenesis	7	22.5806	1.78723e-06	0.000119744	[ALDOB, ALDOC, ENO1, GAPDH, GAPDHS, PGK1, TPI1]	[ALDOA, ALDOB, ALDOC, ENO1, ENO2, ENO3, FBP1, FBP2, GAPDH, GAPDHS, GOT1, GOT2, GPI, MDH1, MDH2, PC, PCK1, PCK2, PFKFB1, PGAM1, PGAM2, PGK1, PRKACA, PRKACB, PRKACG, SLC25A1, SLC25A10, SLC25A11, SLC25A12, SLC25A13, TPI1]	FALSE	[ALDOC, GAPDHS]	28.5714	[ALDOB, ENO1, GAPDH, PGK1, TPI1]	71.4286
REACTOME:2051	REACTOME_05.05.2015	Formation of Fibrin Clot (Clotting Cascade)	6	15.3846	0.000101641	0.00680997	[A2M, F2, KNG1, SERPINA5, SERPINC1, SERPING1]	[A2M, C1QBP, CD177, F10, F11, F12, F13A1, F13B, F2, F2R, F3, F5, F7, F8, F9, FGA, FGB, FGG, GP1BA, GP1BB, GP5, GP9, KLKB1, KNG1, PF4, PF4V1, PRCP, PROC, PROCR, PROS1, PRTN3, SERPINA5, SERPINC1, SERPIND1, SERPINE2, SERPING1, TFPI, THBD, VWF]	FALSE	[A2M, F2, SERPINC1]	50	[KNG1, SERPINA5, SERPING1]	50
REACTOME:6359	REACTOME_05.05.2015	Budding and maturation of HIV virion	7	26.9231	4.85669e-07	3.25398e-05	[CHMP4B, CHMP5, PDCD6IP, TSG101, VPS37B, VPS4B, VTA1]	[CHMP2A, CHMP2B, CHMP3, CHMP4A, CHMP4B, CHMP4C, CHMP5, CHMP6, CHMP7, NEDD4L, PDCD6IP, PPIA, RNF103-CHMP3, RPS27A, TSG101, UBA52, UBB, UBC, VPS28, VPS37A, VPS37B, VPS37C, VPS37D, VPS4A, VPS4B, VTA1]	FALSE	[]	0	[CHMP4B, CHMP5, PDCD6IP, TSG101, VPS37B, VPS4B, VTA1]	100
REACTOME:6823	REACTOME_05.05.2015	Lipoprotein metabolism	6	20	2.14146e-05	0.00143478	[A2M, ALB, APOA1, APOA4, CUBN, HSPG2]	[A2M, ABCA1, ABCG1, ALB, AMN, APOA1, APOA2, APOA4, APOA5, APOB, APOC2, APOC3, APOE, APOF, BMP1, CETP, CUBN, HSPG2, LCAT, LDLR, LDLRAP1, LIPC, LPA, LPL, MTTP, P4HB, PLTP, SAR1B, SCARB1, SDC1]	FALSE	[A2M, ALB, APOA1]	50	[APOA4, CUBN, HSPG2]	50
REACTOME:6932	REACTOME_05.05.2015	Complement cascade	5	13.5135	0.000732042	0.0490468	[C3, C4A, C7, CD55, MASP2]	[C1QA, C1QB, C1QC, C1R, C1S, C2, C3, C4A, C4B, C4BPA, C4BPB, C4B_2, C5, C6, C7, C8A, C8B, C8G, C9, CD46, CD55, CFB, CFD, CFH, CFHR3, CFI, CR1, CRP, FCN1, FCN2, FCN3, GZMM, MASP1, MASP2, MBL2, PROS1, VTN]	TRUE	[C3, C4A]	40	[C7, CD55, MASP2]	60
REACTOME:11123	REACTOME_05.05.2015	Membrane Trafficking	13	6.46766	0.000158823	0.0106411	[CHMP4B, CHMP5, CLTCL1, MYH8, RAB10, RAB14, RAB5C, TSG101, VPS37B, VPS4B, VTA1, YWHAG, YWHAQ]	[101926921, AKT1, AKT2, AP1B1, AP1G1, AP1G2, AP1M1, AP1M2, AP1S1, AP1S2, AP1S3, AP2M1, AP3B1, AP3S1, AP4B1, AP4E1, AP4M1, AP4S1, APP, ARCN1, ARF1, ARFGAP1, ARFGAP3, ARRB1, ASPSCR1, BLOC1S1, BLOC1S3, BLOC1S4, BLOC1S6, C2CD5, CALM1, CALM2, CALM3, CHMP2A, CHMP2B, CHMP3, CHMP4A, CHMP4B, CHMP4C, CHMP5, CHMP6, CHMP7, CLINT1, CLTA, CLTB, CLTC, CLTCL1, CLVS1, CLVS2, COPA, COPB1, COPB2, COPE, COPG1, COPZ1…	FALSE	[CLTCL1]	7.69231	[CHMP4B, CHMP5, MYH8, RAB10, RAB14, RAB5C, TSG101, VPS37B, VPS4B, VTA1, YWHAG, YWHAQ]	92.3077
REACTOME:13621	REACTOME_05.05.2015	HDL-mediated lipid transport	4	26.6667	0.000167654	0.0112328	[A2M, ALB, APOA1, CUBN]	[A2M, ABCA1, ABCG1, ALB, AMN, APOA1, APOC2, APOC3, APOE, BMP1, CETP, CUBN, LCAT, PLTP, SCARB1]	FALSE	[A2M, ALB, APOA1]	75	[CUBN]	25
REACTOME:15428	REACTOME_05.05.2015	Regulation of Insulin-like Growth Factor (IGF) transport and uptake by Insulin-like Growth Factor Binding Proteins (IGFBPs)	4	19.0476	0.000670331	0.0449122	[F2, IGF2, IGFALS, KLK1]	[CTSG, F2, GZMH, IGF1, IGF2, IGFALS, IGFBP1, IGFBP2, IGFBP3, IGFBP4, IGFBP5, IGFBP6, KLK1, KLK13, KLK2, KLK3, MMP1, MMP2, PAPPA, PAPPA2, PLG]	TRUE	[F2]	25	[IGF2, IGFALS, KLK1]	75
REACTOME:20524	REACTOME_05.05.2015	Signal amplification	5	15.625	0.000366093	0.0245282	[GNA11, GNAI1, GNAI2, GNB1, GNB2]	[GNA11, GNA13, GNA14, GNA15, GNAI1, GNAI2, GNAI3, GNAQ, GNAT3, GNB1, GNB2, GNB3, GNB4, GNB5, GNG10, GNG11, GNG12, GNG13, GNG2, GNG3, GNG4, GNG5, GNG7, GNG8, GNGT1, GNGT2, MAPK14, P2RY1, P2RY12, PLA2G4A, SRC, TBXA2R]	TRUE	[]	0	[GNA11, GNAI1, GNAI2, GNB1, GNB2]	100
REACTOME:21384	REACTOME_05.05.2015	Thrombin signalling through proteinase activated receptors (PARs)	5	15.625	0.000366093	0.0245282	[F2, GNA11, GNB1, GNB2, MAPK3]	[ARRB1, ARRB2, F2, F2R, F2RL2, F2RL3, GNA11, GNA12, GNA13, GNA14, GNA15, GNAQ, GNB1, GNB2, GNB3, GNB4, GNB5, GNG10, GNG11, GNG12, GNG13, GNG2, GNG3, GNG4, GNG5, GNG7, GNG8, GNGT1, GNGT2, MAPK1, MAPK3, SRC]	FALSE	[F2]	20	[GNA11, GNB1, GNB2, MAPK3]	80
REACTOME:24968	REACTOME_05.05.2015	Retinoid metabolism and transport	7	16.6667	1.52872e-05	0.00102424	[AGRN, APOA1, APOA4, HSPG2, LRP2, RBP4, TTR]	[AGRN, AKR1B10, AKR1C1, AKR1C3, AKR1C4, APOA1, APOA2, APOA4, APOB, APOC2, APOC3, APOE, APOM, BCO1, BCO2, CLPS, GPC1, GPC2, GPC3, GPC4, GPC5, GPC6, HSPG2, LDLR, LPL, LRAT, LRP1, LRP10, LRP12, LRP2, LRP8, PLB1, PNLIP, RBP1, RBP2, RBP4, RDH11, SDC1, SDC2, SDC3, SDC4, TTR]	TRUE	[APOA1, RBP4, TTR]	42.8571	[AGRN, APOA4, HSPG2, LRP2]	57.1429
REACTOME:27258	REACTOME_05.05.2015	Endosomal Sorting Complex Required For Transport (ESCRT)	6	20.6897	1.7413e-05	0.00116667	[CHMP4B, CHMP5, TSG101, VPS37B, VPS4B, VTA1]	[CHMP2A, CHMP2B, CHMP3, CHMP4A, CHMP4B, CHMP4C, CHMP5, CHMP6, CHMP7, HGS, RNF103-CHMP3, RPS27A, SNF8, STAM, STAM2, TSG101, UBA52, UBB, UBC, VPS25, VPS28, VPS36, VPS37A, VPS37B, VPS37C, VPS37D, VPS4A, VPS4B, VTA1]	FALSE	[]	0	[CHMP4B, CHMP5, TSG101, VPS37B, VPS4B, VTA1]	100
REACTOME:120752	REACTOME_05.05.2015	HS-GAG degradation	4	19.0476	0.000670331	0.0449122	[AGRN, GLB1, HSPG2, NAGLU]	[AGRN, GLB1, GLB1L, GPC1, GPC2, GPC3, GPC4, GPC5, GPC6, GUSB, HPSE, HPSE2, HSPG2, IDS, IDUA, NAGLU, SDC1, SDC2, SDC3, SDC4, SGSH]	TRUE	[]	0	[AGRN, GLB1, HSPG2, NAGLU]	100
REACTOME:120969	REACTOME_05.05.2015	O2/CO2 exchange in erythrocytes	4	44.4444	1.69765e-05	0.00113742	[CA1, CA2, HBA2, HBB]	[AQP1, CA1, CA2, CA4, HBA1, HBA2, HBB, RHAG, SLC4A1]	TRUE	[CA1, HBA2, HBB]	75	[CA2]	25
REACTOME:121329	REACTOME_05.05.2015	Erythrocytes take up carbon dioxide and release oxygen	4	44.4444	1.69765e-05	0.00113742	[CA1, CA2, HBA2, HBB]	[AQP1, CA1, CA2, CA4, HBA1, HBA2, HBB, RHAG, SLC4A1]	FALSE	[CA1, HBA2, HBB]	75	[CA2]	25
REACTOME:121380	REACTOME_05.05.2015	Erythrocytes take up oxygen and release carbon dioxide	4	44.4444	1.69765e-05	0.00113742	[CA1, CA2, HBA2, HBB]	[AQP1, CA1, CA2, CA4, HBA1, HBA2, HBB, RHAG, SLC4A1]	FALSE	[CA1, HBA2, HBB]	75	[CA2]	25
REACTOME:147707	REACTOME_05.05.2015	Metabolism of Angiotensinogen to Angiotensins	4	25	0.000220124	0.0147483	[ACE, ANPEP, ENPEP, MME]	[ACE, ACE2, AGT, ANPEP, ATP6AP2, CMA1, CPA3, CPB1, CPB2, CTSD, CTSG, CTSZ, ENPEP, GZMH, MME, REN]	TRUE	[]	0	[ACE, ANPEP, ENPEP, MME]	100
REACTOME:160125	REACTOME_05.05.2015	Visual phototransduction	8	8.42105	0.000542646	0.0363573	[AGRN, APOA1, APOA4, GNB1, HSPG2, LRP2, RBP4, TTR]	[ABCA4, AGRN, AKR1B10, AKR1C1, AKR1C3, AKR1C4, APOA1, APOA2, APOA4, APOB, APOC2, APOC3, APOE, APOM, BCO1, BCO2, CALM1, CALM2, CALM3, CLPS, CNGA1, CNGB1, DHRS3, DHRS9, FNTA, FNTB, GNB1, GNB5, GNGT1, GPC1, GPC2, GPC3, GPC4, GPC5, GPC6, GRK1, GUCA1A, GUCA1B, GUCA1C, GUCY2D, GUCY2F, HSD17B1, HSD17B6, HSPG2, LDLR, LOC101060233, LPL, LRAT, LRP1, LRP10, LRP12, LRP2, LRP8, METAP1, METAP2, MYO7A, NAPEPLD,…	FALSE	[APOA1, RBP4, TTR]	37.5	[AGRN, APOA4, GNB1, HSPG2, LRP2]	62.5
REACTOME:160163	REACTOME_05.05.2015	Scavenging of heme from plasma	6	50	4.4707e-08	2.99537e-06	[ALB, AMBP, APOA1, HBA2, HBB, HP]	[ALB, AMBP, APOA1, APOL1, CD163, HBA1, HBA2, HBB, HP, HPR, HPX, LRP1]	TRUE	[ALB, APOA1, HBA2, HBB, HP]	83.3333	[AMBP]	16.6667
REACTOME:160300	REACTOME_05.05.2015	Binding and Uptake of Ligands by Scavenger Receptors	6	15	0.000117651	0.00788263	[ALB, AMBP, APOA1, HBA2, HBB, HP]	[ALB, AMBP, APOA1, APOB, APOE, APOL1, CALR, CD163, CD36, COL1A1, COL1A2, COL3A1, COL4A1, COL4A2, COLEC11, COLEC12, FTH1, FTL, HBA1, HBA2, HBB, HP, HPR, HPX, HSP90AA1, HSP90B1, HSPH1, HYOU1, LRP1, MARCO, MASP1, MSR1, SAA1, SCARA5, SCARB1, SCARF1, SCGB3A2, SPARC, STAB1, STAB2]	FALSE	[ALB, APOA1, HBA2, HBB, HP]	83.3333	[AMBP]	16.6667
REACTOME:355604	REACTOME_05.05.2015	Vesicle-mediated transport	19	7.94979	1.95816e-07	1.31197e-05	[ALB, AMBP, APOA1, CHMP4B, CHMP5, CLTCL1, HBA2, HBB, HP, MYH8, RAB10, RAB14, RAB5C, TSG101, VPS37B, VPS4B, VTA1, YWHAG, YWHAQ]	[101926921, AKT1, AKT2, ALB, AMBP, AP1B1, AP1G1, AP1G2, AP1M1, AP1M2, AP1S1, AP1S2, AP1S3, AP2M1, AP3B1, AP3S1, AP4B1, AP4E1, AP4M1, AP4S1, APOA1, APOB, APOE, APOL1, APP, ARCN1, ARF1, ARFGAP1, ARFGAP3, ARRB1, ASPSCR1, BLOC1S1, BLOC1S3, BLOC1S4, BLOC1S6, C2CD5, CALM1, CALM2, CALM3, CALR, CD163, CD36, CHMP2A, CHMP2B, CHMP3, CHMP4A, CHMP4B, CHMP4C, CHMP5, CHMP6, CHMP7, CLINT1, CLTA, CLTB, CLTC, CLTC…	FALSE	[ALB, APOA1, CLTCL1, HBA2, HBB, HP]	31.5789	[AMBP, CHMP4B, CHMP5, MYH8, RAB10, RAB14, RAB5C, TSG101, VPS37B, VPS4B, VTA1, YWHAG, YWHAQ]	68.4211

## Sheet: Table S5. Approach 2 pathways
Supplementary Table S5. List of biological pathways yielded in pathway enrichment analysis of 190 proteins from the integrated dataset (Approach 2, after plasma proteins exclusion). Pathway names marked grey were excluded from analysis as insignificant in the context of the study.
GOID	Ontology Source	Pathway name	Nr. Genes	% Associated Genes	Term PValue	Term PValue Corrected with Bonferroni	Associated Genes Found	All Associated Genes	OverViewTerm	Genes Cluster #1	%Genes Cluster #1	Genes Cluster #2	%Genes Cluster #2
REACTOME:6359	REACTOME_05.05.2015	Budding and maturation of HIV virion	7	26.9231	1.32962e-07	7.57885e-06	[CHMP4B, CHMP5, PDCD6IP, TSG101, VPS37B, VPS4B, VTA1]	[CHMP2A, CHMP2B, CHMP3, CHMP4A, CHMP4B, CHMP4C, CHMP5, CHMP6, CHMP7, NEDD4L, PDCD6IP, PPIA, RNF103-CHMP3, RPS27A, TSG101, UBA52, UBB, UBC, VPS28, VPS37A, VPS37B, VPS37C, VPS37D, VPS4A, VPS4B, VTA1]	TRUE	[]	0	[CHMP4B, CHMP5, PDCD6IP, TSG101, VPS37B, VPS4B, VTA1]	100
REACTOME:1383	REACTOME_05.05.2015	Glycolysis	7	22.5806	4.96675e-07	2.83105e-05	[ALDOB, ALDOC, ENO1, GAPDH, GAPDHS, PGK1, TPI1]	[ALDOA, ALDOB, ALDOC, ENO1, ENO2, ENO3, GAPDH, GAPDHS, GCK, GPI, HK1, HK2, HK3, PFKFB1, PFKFB2, PFKFB3, PFKFB4, PFKL, PFKM, PFKP, PGAM1, PGAM2, PGK1, PKLR, PKM, PPP2CA, PPP2CB, PPP2R1A, PPP2R1B, PPP2R5D, TPI1]	TRUE	[ALDOC, GAPDHS]	28.5714	[ALDOB, ENO1, GAPDH, PGK1, TPI1]	71.4286
REACTOME:1520	REACTOME_05.05.2015	Gluconeogenesis	7	22.5806	4.96675e-07	2.83105e-05	[ALDOB, ALDOC, ENO1, GAPDH, GAPDHS, PGK1, TPI1]	[ALDOA, ALDOB, ALDOC, ENO1, ENO2, ENO3, FBP1, FBP2, GAPDH, GAPDHS, GOT1, GOT2, GPI, MDH1, MDH2, PC, PCK1, PCK2, PFKFB1, PGAM1, PGAM2, PGK1, PRKACA, PRKACB, PRKACG, SLC25A1, SLC25A10, SLC25A11, SLC25A12, SLC25A13, TPI1]	FALSE	[ALDOC, GAPDHS]	28.5714	[ALDOB, ENO1, GAPDH, PGK1, TPI1]	71.4286
REACTOME:798	REACTOME_05.05.2015	Platelet activation, signaling and aggregation	15	6.81818	2.57497e-06	0.000146773	[CFL1, EGF, FN1, GNA11, GNAI1, GNAI2, GNB1, GNB2, IGF2, KNG1, MAPK3, PFN1, PIK3R3, PSAP, RAP1A]	[A2M, ABCC4, ACTN1, ACTN2, ACTN4, ADRA2A, ADRA2C, AKT1, AKT2, AKT3, ALB, ALDOA, APBB1IP, APOA1, APP, ARRB1, ARRB2, BCAR1, BRPF3, CALM1, CALM2, CALM3, CALU, CAP1, CD36, CD63, CD9, CDC42, CFD, CFL1, CLU, CRK, CSF2, CSF2RA, CSF2RB, CSK, DAGLA, DAGLB, DGKA, DGKB, DGKD, DGKE, DGKG, DGKH, DGKI, DGKK, DGKQ, DGKZ, EGF, F13A1, F2, F2R, F2RL2, F2RL3, F5, F8, FCER1G, FGA, FGB, FGG, FIGF, FLNA, FN1, FYN, GAB…	TRUE	[PSAP]	6.66667	[CFL1, EGF, FN1, GNA11, GNAI1, GNAI2, GNB1, GNB2, IGF2, KNG1, MAPK3, PFN1, PIK3R3, RAP1A]	93.3333
REACTOME:474	REACTOME_05.05.2015	Metabolism of carbohydrates	16	6.08365	5.1591e-06	0.000294069	[AGRN, ALDOB, ALDOC, AMY2A, CD44, ENO1, GAPDH, GAPDHS, GLB1, HSPG2, NAGLU, NUP107, PGK1, PGLS, SORD, TPI1]	[AAAS, ABCC5, AGL, AGRN, AKR1B1, ALDOA, ALDOB, ALDOC, AMY1A, AMY1B, AMY1C, AMY2A, AMY2B, ARSB, B3GALT6, B3GAT1, B3GAT2, B3GAT3, B3GNT2, B3GNT3, B3GNT4, B3GNT7, B4GALT1, B4GALT2, B4GALT3, B4GALT4, B4GALT5, B4GALT6, B4GALT7, B4GAT1, BCAN, BGN, CALM1, CALM2, CALM3, CD44, CHP1, CHPF, CHPF2, CHST1, CHST11, CHST12, CHST13, CHST14, CHST15, CHST2, CHST3, CHST5, CHST6, CHST7, CHST9, CHSY1, CHSY3, CSGALNAC…	FALSE	[ALDOC, GAPDHS, PGLS]	18.75	[AGRN, ALDOB, AMY2A, CD44, ENO1, GAPDH, GLB1, HSPG2, NAGLU, NUP107, PGK1, SORD, TPI1]	81.25
REACTOME:27258	REACTOME_05.05.2015	Endosomal Sorting Complex Required For Transport (ESCRT)	6	20.6897	5.8697e-06	0.000334573	[CHMP4B, CHMP5, TSG101, VPS37B, VPS4B, VTA1]	[CHMP2A, CHMP2B, CHMP3, CHMP4A, CHMP4B, CHMP4C, CHMP5, CHMP6, CHMP7, HGS, RNF103-CHMP3, RPS27A, SNF8, STAM, STAM2, TSG101, UBA52, UBB, UBC, VPS25, VPS28, VPS36, VPS37A, VPS37B, VPS37C, VPS37D, VPS4A, VPS4B, VTA1]	FALSE	[]	0	[CHMP4B, CHMP5, TSG101, VPS37B, VPS4B, VTA1]	100
REACTOME:11123	REACTOME_05.05.2015	Membrane Trafficking	13	6.46766	2.2101e-05	0.00125976	[CHMP4B, CHMP5, CLTCL1, MYH8, RAB10, RAB14, RAB5C, TSG101, VPS37B, VPS4B, VTA1, YWHAG, YWHAQ]	[101926921, AKT1, AKT2, AP1B1, AP1G1, AP1G2, AP1M1, AP1M2, AP1S1, AP1S2, AP1S3, AP2M1, AP3B1, AP3S1, AP4B1, AP4E1, AP4M1, AP4S1, APP, ARCN1, ARF1, ARFGAP1, ARFGAP3, ARRB1, ASPSCR1, BLOC1S1, BLOC1S3, BLOC1S4, BLOC1S6, C2CD5, CALM1, CALM2, CALM3, CHMP2A, CHMP2B, CHMP3, CHMP4A, CHMP4B, CHMP4C, CHMP5, CHMP6, CHMP7, CLINT1, CLTA, CLTB, CLTC, CLTCL1, CLVS1, CLVS2, COPA, COPB1, COPB2, COPE, COPG1, COPZ1…	FALSE	[CLTCL1]	7.69231	[CHMP4B, CHMP5, MYH8, RAB10, RAB14, RAB5C, TSG101, VPS37B, VPS4B, VTA1, YWHAG, YWHAQ]	92.3077
REACTOME:147707	REACTOME_05.05.2015	Metabolism of Angiotensinogen to Angiotensins	4	25	0.000105933	0.00603815	[ACE, ANPEP, ENPEP, MME]	[ACE, ACE2, AGT, ANPEP, ATP6AP2, CMA1, CPA3, CPB1, CPB2, CTSD, CTSG, CTSZ, ENPEP, GZMH, MME, REN]	TRUE	[]	0	[ACE, ANPEP, ENPEP, MME]	100
REACTOME:355604	REACTOME_05.05.2015	Vesicle-mediated transport	13	5.43933	0.000132479	0.0075513	[CHMP4B, CHMP5, CLTCL1, MYH8, RAB10, RAB14, RAB5C, TSG101, VPS37B, VPS4B, VTA1, YWHAG, YWHAQ]	[101926921, AKT1, AKT2, ALB, AMBP, AP1B1, AP1G1, AP1G2, AP1M1, AP1M2, AP1S1, AP1S2, AP1S3, AP2M1, AP3B1, AP3S1, AP4B1, AP4E1, AP4M1, AP4S1, APOA1, APOB, APOE, APOL1, APP, ARCN1, ARF1, ARFGAP1, ARFGAP3, ARRB1, ASPSCR1, BLOC1S1, BLOC1S3, BLOC1S4, BLOC1S6, C2CD5, CALM1, CALM2, CALM3, CALR, CD163, CD36, CHMP2A, CHMP2B, CHMP3, CHMP4A, CHMP4B, CHMP4C, CHMP5, CHMP6, CHMP7, CLINT1, CLTA, CLTB, CLTC, CLTC…	FALSE	[CLTCL1]	7.69231	[CHMP4B, CHMP5, MYH8, RAB10, RAB14, RAB5C, TSG101, VPS37B, VPS4B, VTA1, YWHAG, YWHAQ]	92.3077
REACTOME:20524	REACTOME_05.05.2015	Signal amplification	5	15.625	0.00015153	0.00863722	[GNA11, GNAI1, GNAI2, GNB1, GNB2]	[GNA11, GNA13, GNA14, GNA15, GNAI1, GNAI2, GNAI3, GNAQ, GNAT3, GNB1, GNB2, GNB3, GNB4, GNB5, GNG10, GNG11, GNG12, GNG13, GNG2, GNG3, GNG4, GNG5, GNG7, GNG8, GNGT1, GNGT2, MAPK14, P2RY1, P2RY12, PLA2G4A, SRC, TBXA2R]	FALSE	[]	0	[GNA11, GNAI1, GNAI2, GNB1, GNB2]	100
REACTOME:723	REACTOME_05.05.2015	Glucose metabolism	7	9.21053	0.000224739	0.0128101	[ALDOB, ALDOC, ENO1, GAPDH, GAPDHS, PGK1, TPI1]	[AGL, ALDOA, ALDOB, ALDOC, CALM1, CALM2, CALM3, ENO1, ENO2, ENO3, EPM2A, FBP1, FBP2, GAA, GAPDH, GAPDHS, GBE1, GCK, GOT1, GOT2, GPI, GYG1, GYG2, GYS1, GYS2, HK1, HK2, HK3, MDH1, MDH2, NHLRC1, PC, PCK1, PCK2, PFKFB1, PFKFB2, PFKFB3, PFKFB4, PFKL, PFKM, PFKP, PGAM1, PGAM2, PGK1, PGM1, PGM2, PHKA1, PHKA2, PHKB, PHKG1, PHKG2, PKLR, PKM, PPP1R3C, PPP2CA, PPP2CB, PPP2R1A, PPP2R1B, PPP2R5D, PRKACA, PRKA…	FALSE	[ALDOC, GAPDHS]	28.5714	[ALDOB, ENO1, GAPDH, PGK1, TPI1]	71.4286
REACTOME:318	REACTOME_05.05.2015	Platelet degranulation	7	8.86076	0.000286186	0.0163126	[CFL1, EGF, FN1, IGF2, KNG1, PFN1, PSAP]	[A2M, ABCC4, ACTN1, ACTN2, ACTN4, ALB, ALDOA, APOA1, APP, BRPF3, CALM1, CALM2, CALM3, CALU, CAP1, CD36, CD63, CD9, CFD, CFL1, CLU, EGF, F13A1, F5, F8, FGA, FGB, FGG, FIGF, FLNA, FN1, GAS6, HABP4, HGF, HRG, HSPA5, IGF1, IGF2, ITGA2B, ITGB3, KNG1, LAMP2, LEFTY2, MMRN1, PDGFA, PDGFB, PF4, PFN1, PLEK, PLG, PPBP, PPIA, PROS1, PSAP, SCG3, SELP, SERPINA1, SERPINE1, SERPINF2, SERPING1, SOD1, SPARC, SRGN,…	FALSE	[PSAP]	14.2857	[CFL1, EGF, FN1, IGF2, KNG1, PFN1]	85.7143
REACTOME:120752	REACTOME_05.05.2015	HS-GAG degradation	4	19.0476	0.000326997	0.0186388	[AGRN, GLB1, HSPG2, NAGLU]	[AGRN, GLB1, GLB1L, GPC1, GPC2, GPC3, GPC4, GPC5, GPC6, GUSB, HPSE, HPSE2, HSPG2, IDS, IDUA, NAGLU, SDC1, SDC2, SDC3, SDC4, SGSH]	TRUE	[]	0	[AGRN, GLB1, HSPG2, NAGLU]	100
REACTOME:20653	REACTOME_05.05.2015	ADP signalling through P2Y purinoceptor 12	4	18.1818	0.000394644	0.0224947	[GNAI1, GNAI2, GNB1, GNB2]	[GNAI1, GNAI2, GNAI3, GNAT3, GNB1, GNB2, GNB3, GNB4, GNB5, GNG10, GNG11, GNG12, GNG13, GNG2, GNG3, GNG4, GNG5, GNG7, GNG8, GNGT1, GNGT2, P2RY12]	FALSE	[]	0	[GNAI1, GNAI2, GNB1, GNB2]	100
REACTOME:1280	REACTOME_05.05.2015	Response to elevated platelet cytosolic Ca2+	7	8.33333	0.000418056	0.0238292	[CFL1, EGF, FN1, IGF2, KNG1, PFN1, PSAP]	[A2M, ABCC4, ACTN1, ACTN2, ACTN4, ALB, ALDOA, APOA1, APP, BRPF3, CALM1, CALM2, CALM3, CALU, CAP1, CD36, CD63, CD9, CFD, CFL1, CLU, EGF, F13A1, F5, F8, FGA, FGB, FGG, FIGF, FLNA, FN1, GAS6, HABP4, HGF, HRG, HSPA5, IGF1, IGF2, ITGA2B, ITGB3, KNG1, LAMP2, LEFTY2, MMRN1, PDGFA, PDGFB, PF4, PFN1, PLEK, PLG, PPBP, PPIA, PRKCA, PRKCB, PRKCG, PROS1, PSAP, SCG3, SELP, SERPINA1, SERPINE1, SERPINF2, SERPING…	FALSE	[PSAP]	14.2857	[CFL1, EGF, FN1, IGF2, KNG1, PFN1]	85.7143
REACTOME:120729	REACTOME_05.05.2015	Collagen formation	7	8.13954	0.000482771	0.027518	[COL11A1, COL11A2, COL15A1, COL17A1, COL22A1, COL4A4, CTSB]	[ADAMTS14, ADAMTS2, ADAMTS3, BMP1, CD151, COL10A1, COL11A1, COL11A2, COL12A1, COL13A1, COL14A1, COL15A1, COL16A1, COL17A1, COL18A1, COL19A1, COL1A1, COL1A2, COL20A1, COL21A1, COL22A1, COL23A1, COL24A1, COL25A1, COL26A1, COL27A1, COL28A1, COL2A1, COL3A1, COL4A1, COL4A2, COL4A3, COL4A4, COL4A5, COL4A6, COL5A1, COL5A2, COL5A3, COL6A1, COL6A2, COL6A3, COL6A5, COL6A6, COL7A1, COL8A1, COL8A2, COL9A1, C…	TRUE	[COL11A1, COL11A2, COL15A1, COL17A1, COL22A1, COL4A4]	85.7143	[CTSB]	14.2857
REACTOME:121139	REACTOME_05.05.2015	Collagen biosynthesis and modifying enzymes	6	9.375	0.000581143	0.0331251	[COL11A1, COL11A2, COL15A1, COL17A1, COL22A1, COL4A4]	[ADAMTS14, ADAMTS2, ADAMTS3, BMP1, COL10A1, COL11A1, COL11A2, COL12A1, COL13A1, COL14A1, COL15A1, COL16A1, COL17A1, COL18A1, COL19A1, COL1A1, COL1A2, COL20A1, COL21A1, COL22A1, COL23A1, COL24A1, COL25A1, COL26A1, COL27A1, COL28A1, COL2A1, COL3A1, COL4A1, COL4A2, COL4A3, COL4A4, COL4A5, COL4A6, COL5A1, COL5A2, COL5A3, COL6A1, COL6A2, COL6A3, COL6A5, COL6A6, COL7A1, COL8A1, COL8A2, COL9A1, COL9A2, …	FALSE	[COL11A1, COL11A2, COL15A1, COL17A1, COL22A1, COL4A4]	100	[]	0
REACTOME:13552	REACTOME_05.05.2015	Integrin cell surface interactions	6	9.09091	0.000685818	0.0390916	[AGRN, CD44, CDH1, COL4A4, FN1, HSPG2]	[AGRN, BSG, CD44, CD47, CDH1, COL13A1, COL16A1, COL18A1, COL23A1, COL4A1, COL4A2, COL4A3, COL4A4, COL9A1, COL9A2, COL9A3, COMP, DAG1, F11R, FBN1, FGA, FGB, FGG, FN1, HSPG2, IBSP, ICAM1, ICAM2, ICAM3, ICAM4, ITGA1, ITGA10, ITGA11, ITGA2, ITGA2B, ITGA3, ITGA4, ITGA5, ITGA6, ITGA7, ITGA8, ITGA9, ITGAD, ITGAE, ITGAL, ITGAM, ITGAV, ITGAX, ITGB1, ITGB2, ITGB3, ITGB5, ITGB6, ITGB7, ITGB8, JAM2, JAM3, KD…	TRUE	[COL4A4]	16.6667	[AGRN, CD44, CDH1, FN1, HSPG2]	83.3333
REACTOME:264068	REACTOME_05.05.2015	EPH-Ephrin signaling	7	7.52688	0.000774714	0.0441587	[ACTB, ACTG1, ARHGEF7, CFL1, CLTCL1, MYH9, SDCBP]	[ACTB, ACTG1, ACTR2, ACTR3, ADAM10, AP2A1, AP2A2, AP2B1, AP2M1, AP2S1, APH1A, APH1B, ARHGEF28, ARHGEF7, ARPC1A, ARPC2, ARPC3, ARPC4, ARPC5, CDC42, CFL1, CLTA, CLTB, CLTC, CLTCL1, DNM1, EFNA1, EFNA2, EFNA3, EFNA4, EFNA5, EFNB1, EFNB2, EFNB3, EPHA1, EPHA10, EPHA2, EPHA3, EPHA4, EPHA5, EPHA6, EPHA7, EPHA8, EPHB1, EPHB2, EPHB3, EPHB4, FYN, GIT1, GRIN1, GRIN2B, HRAS, HSP90AA1, ITSN1, KALRN, KDR, LIMK1…	TRUE	[ACTB, CLTCL1]	28.5714	[ACTG1, ARHGEF7, CFL1, MYH9, SDCBP]	71.4286

## Sheet: Table S6. Nephroseq concepts
Supplementary Table S6. Nephroseq concept association analysis results. IgAN-related concepts and 223 corresponding genes overlapping with the analysis input data (657 pathway building proteins).
Group
Glomeruli: IgA Nephropathy vs. Healthy Living Donor - Top 10% Over-expressed (Reich IgA Nephropathy)
P-value:3.62E-11 Q-value:8.03E-9 Odds Ratio:2.2 Size:107 genes
ACTN1	actinin, alpha 1
ADAM10	ADAM metallopeptidase domain 10
AKT1	v-akt murine thymoma viral oncogene homolog 1
AP1S2	adaptor-related protein complex 1, sigma 2 subunit
AP2S1	adaptor-related protein complex 2, sigma 1 subunit
APOL1	apolipoprotein L, 1
ARFGAP1	ADP-ribosylation factor GTPase activating protein 1
ARPC2	actin related protein 2/3 complex, subunit 2, 34kDa
ARPC4	actin related protein 2/3 complex, subunit 4, 20kDa
ARRB2	arrestin, beta 2
C1QA	complement component 1, q subcomponent, A chain
C1QB	complement component 1, q subcomponent, B chain
C2	complement component 2
CALM1	calmodulin 1 (phosphorylase kinase, delta)
CALM3	calmodulin 3 (phosphorylase kinase, delta)
CALR	calreticulin
CD163	CD163 molecule
CD36	CD36 molecule (thrombospondin receptor)
CDC42	cell division cycle 42 (GTP binding protein, 25kDa)
CFB	complement factor B
CFD	complement factor D (adipsin)
COL16A1	collagen, type XVI, alpha 1
COL1A1	collagen, type I, alpha 1
COL1A2	collagen, type I, alpha 2
COL21A1	collagen, type XXI, alpha 1
COL4A1	collagen, type IV, alpha 1
COL4A2	collagen, type IV, alpha 2
COL5A1	collagen, type V, alpha 1
COL5A2	collagen, type V, alpha 2
COL6A2	collagen, type VI, alpha 2
COL6A3	collagen, type VI, alpha 3
CSK	c-src tyrosine kinase
CTSS	cathepsin S
DGKA	diacylglycerol kinase, alpha 80kDa
DGKZ	diacylglycerol kinase, zeta 104kDa
EFNA1	ephrin-A1
EPHB2	EPH receptor B2
EPHB4	EPH receptor B4
EXOC7	exocyst complex component 7
F8	coagulation factor VIII, procoagulant component
FBN1	fibrillin 1
FCER1G	Fc fragment of IgE, high affinity I, receptor for; gamma polypeptide
FCN1	ficolin (collagen/fibrinogen domain containing) 1
FCN3	ficolin (collagen/fibrinogen domain containing) 3 (Hakata antigen)
GAS6	growth arrest-specific 6
GJA4	gap junction protein, alpha 4, 37kDa
GJA5	gap junction protein, alpha 5, 40kDa
GNA14	guanine nucleotide binding protein (G protein), alpha 14
GNA15	guanine nucleotide binding protein (G protein), alpha 15 (Gq class)
GNG11	guanine nucleotide binding protein (G protein), gamma 11
GP1BB	glycoprotein Ib (platelet), beta polypeptide
GRB2	growth factor receptor-bound protein 2
GZMH	granzyme H (cathepsin G-like 2, protein h-CCPX)
HBA2	hemoglobin, alpha 2
ICAM1	intercellular adhesion molecule 1
ICAM2	intercellular adhesion molecule 2
IGFBP5	insulin-like growth factor binding protein 5
IGFBP6	insulin-like growth factor binding protein 6
IL2RG	interleukin 2 receptor, gamma (severe combined immunodeficiency)
IL3RA	interleukin 3 receptor, alpha (low affinity)
ITGA2B	integrin, alpha 2b (platelet glycoprotein IIb of IIb/IIIa complex, antigen CD41)
ITGA5	integrin, alpha 5 (fibronectin receptor, alpha polypeptide)
ITGA8	integrin, alpha 8
ITGAM	integrin, alpha M (complement component 3 receptor 3 subunit)
ITGAX	integrin, alpha X (complement component 3 receptor 4 subunit)
ITGB2	integrin, beta 2 (complement component 3 receptor 3 and 4 subunit)
JAM2	junctional adhesion molecule 2
JAM3	junctional adhesion molecule 3
KDR	kinase insert domain receptor (a type III receptor tyrosine kinase)
LAT	linker for activation of T cells
LCP2	lymphocyte cytosolic protein 2 (SH2 domain containing leukocyte protein of 76kDa)
LOXL2	lysyl oxidase-like 2
LYN	v-yes-1 Yamaguchi sarcoma viral related oncogene homolog
MAPK14	mitogen-activated protein kinase 14
MARCO	macrophage receptor with collagenous structure
MMP2	matrix metallopeptidase 2 (gelatinase A, 72kDa gelatinase, 72kDa type IV collagenase)
MSR1	macrophage scavenger receptor 1
MYH11	myosin, heavy chain 11, smooth muscle
MYL6	myosin, light chain 6, alkali, smooth muscle and non-muscle
PF4	platelet factor 4
PLA2G4A	phospholipase A2, group IVA (cytosolic, calcium-dependent)
PLEK	pleckstrin
PLOD1	procollagen-lysine 1, 2-oxoglutarate 5-dioxygenase 1
PPBP	pro-platelet basic protein (chemokine (C-X-C motif) ligand 7)
PPIB	peptidylprolyl isomerase B (cyclophilin B)
PRCP	prolylcarboxypeptidase (angiotensinase C)
PRKCH	protein kinase C, eta
PROCR	protein C receptor, endothelial
PSEN2	presenilin 2 (Alzheimer disease 4)
RAC2	ras-related C3 botulinum toxin substrate 2 (rho family, small GTP binding protein Rac2)
RAPGEF4	Rap guanine nucleotide exchange factor (GEF) 4
RASGRP2	RAS guanyl releasing protein 2 (calcium and DAG-regulated)
RHOG	ras homolog gene family, member G (rho G)
SEC24C	SEC24 family, member C (S. cerevisiae)
SNF8	SNF8, ESCRT-II complex subunit, homolog (S. cerevisiae)
SPARC	secreted protein, acidic, cysteine-rich (osteonectin)
SRGN	serglycin
STAB1	stabilin 1
STX4	syntaxin 4
TBXA2R	thromboxane A2 receptor
TGFB1	transforming growth factor, beta 1
THBD	thrombomodulin
TIAM1	T-cell lymphoma invasion and metastasis 1
TIMP1	TIMP metallopeptidase inhibitor 1
VAV1	vav 1 guanine nucleotide exchange factor
VEGFC	vascular endothelial growth factor C
WDR1	WD repeat domain 1
GFR
IgA Nephropathy Tubulointerstitium: GFR (MDRD) - Top 5% Under-expressed (Reich IgA Nephropathy)
P-value:2.43E-19 Q-value:1.93E-16 Odds Ratio:3.6 Size:83 genes
ACTN1	actinin, alpha 1
ACTN4	actinin, alpha 4
ACTR3	ARP3 actin-related protein 3 homolog (yeast)
ALDOA	aldolase A, fructose-bisphosphate
AP1S2	adaptor-related protein complex 1, sigma 2 subunit
AP2B1	adaptor-related protein complex 2, beta 1 subunit
ARPC2	actin related protein 2/3 complex, subunit 2, 34kDa
ARPC5	actin related protein 2/3 complex, subunit 5, 16kDa
C1QA	complement component 1, q subcomponent, A chain
C1QB	complement component 1, q subcomponent, B chain
C1R	complement component 1, r subcomponent
C1S	complement component 1, s subcomponent
C2	complement component 2
C8G	complement component 8, gamma polypeptide
CALU	calumenin
CAP1	CAP, adenylate cyclase-associated protein 1 (yeast)
CD151	CD151 molecule (Raph blood group)
CD163	CD163 molecule
CD36	CD36 molecule (thrombospondin receptor)
CD47	CD47 molecule
CD63	CD63 molecule
CFB	complement factor B
CFD	complement factor D (adipsin)
CLU	clusterin
COL1A1	collagen, type I, alpha 1
COL1A2	collagen, type I, alpha 2
COL3A1	collagen, type III, alpha 1
COL4A1	collagen, type IV, alpha 1
COL4A2	collagen, type IV, alpha 2
COL6A3	collagen, type VI, alpha 3
CPD	carboxypeptidase D
CSK	c-src tyrosine kinase
CTSD	cathepsin D
CTSS	cathepsin S
CTSZ	cathepsin Z
EFNA4	ephrin-A4
F12	coagulation factor XII (Hageman factor)
FCER1G	Fc fragment of IgE, high affinity I, receptor for; gamma polypeptide
FLNA	filamin A, alpha
GAB2	GRB2-associated binding protein 2
HRAS	v-Ha-ras Harvey rat sarcoma viral oncogene homolog
HSP90B1	heat shock protein 90kDa beta (Grp94), member 1
IGFBP6	insulin-like growth factor binding protein 6
ITGA3	integrin, alpha 3 (antigen CD49C, alpha 3 subunit of VLA-3 receptor)
ITGAE	integrin, alpha E (antigen CD103, human mucosal lymphocyte antigen 1; alpha polypeptide)
ITGB2	integrin, beta 2 (complement component 3 receptor 3 and 4 subunit)
ITGB3	integrin, beta 3 (platelet glycoprotein IIIa, antigen CD61)
ITGB5	integrin, beta 5
ITGB6	integrin, beta 6
LAMC2	laminin, gamma 2
LIMK2	LIM domain kinase 2
LOXL1	lysyl oxidase-like 1
LYN	v-yes-1 Yamaguchi sarcoma viral related oncogene homolog
MAPK14	mitogen-activated protein kinase 14
MGLL	monoglyceride lipase
MMP7	matrix metallopeptidase 7 (matrilysin, uterine)
MSR1	macrophage scavenger receptor 1
MYO5A	myosin VA (heavy chain 12, myoxin)
P4HB	prolyl 4-hydroxylase, beta polypeptide
PAK2	p21 protein (Cdc42/Rac)-activated kinase 2
PAPPA	pregnancy-associated plasma protein A, pappalysin 1
PLOD2	procollagen-lysine, 2-oxoglutarate 5-dioxygenase 2
PPIA	peptidylprolyl isomerase A (cyclophilin A)
PPIB	peptidylprolyl isomerase B (cyclophilin B)
PTPN1	protein tyrosine phosphatase, non-receptor type 1
RAB11A	RAB11A, member RAS oncogene family
RAC2	ras-related C3 botulinum toxin substrate 2 (rho family, small GTP binding protein Rac2)
RAPGEF3	Rap guanine nucleotide exchange factor (GEF) 3
SERPINE2	serpin peptidase inhibitor, clade E (nexin, plasminogen activator inhibitor type 1), member 2
SFN	stratifin
SORT1	sortilin 1
SRGN	serglycin
STX4	syntaxin 4
TFPI	tissue factor pathway inhibitor (lipoprotein-associated coagulation inhibitor)
TIMP1	TIMP metallopeptidase inhibitor 1
TPD52L1	tumor protein D52-like 1
TUBA4A	tubulin, alpha 4a
VCL	vinculin
VPS37C	vacuolar protein sorting 37 homolog C (S. cerevisiae)
WDR1	WD repeat domain 1
YWHAB	tyrosine 3-monooxygenase/tryptophan 5-monooxygenase activation protein, beta polypeptide
YWHAH	tyrosine 3-monooxygenase/tryptophan 5-monooxygenase activation protein, eta polypeptide
YWHAZ	tyrosine 3-monooxygenase/tryptophan 5-monooxygenase activation protein, zeta polypeptide
Proteinuria
IgA Nephropathy Tubulointerstitium: Proteinuria (Nephrotic vs. Subnephrotic) - Top 5% Over-expressed (Reich IgA Nephropathy)
P-value:7.83E-11 Q-value:1.65E-8 Odds Ratio:2.7 Size:66 genes
ACTN1	actinin, alpha 1
ACTN4	actinin, alpha 4
ACTR2	ARP2 actin-related protein 2 homolog (yeast)
ACTR3	ARP3 actin-related protein 3 homolog (yeast)
ALDOA	aldolase A, fructose-bisphosphate
AP2B1	adaptor-related protein complex 2, beta 1 subunit
APP	amyloid beta (A4) precursor protein
ARPC1A	actin related protein 2/3 complex, subunit 1A, 41kDa
ARPC2	actin related protein 2/3 complex, subunit 2, 34kDa
ARPC5	actin related protein 2/3 complex, subunit 5, 16kDa
ARRB2	arrestin, beta 2
BMP1	bone morphogenetic protein 1
C1QA	complement component 1, q subcomponent, A chain
C1R	complement component 1, r subcomponent
CAP1	CAP, adenylate cyclase-associated protein 1 (yeast)
CD47	CD47 molecule
CD63	CD63 molecule
CFD	complement factor D (adipsin)
CHMP2B	chromatin modifying protein 2B
CHMP4A	chromatin modifying protein 4A
CLTA	clathrin, light chain A
COL1A1	collagen, type I, alpha 1
COL1A2	collagen, type I, alpha 2
COL3A1	collagen, type III, alpha 1
COL4A1	collagen, type IV, alpha 1
COL4A2	collagen, type IV, alpha 2
COL6A3	collagen, type VI, alpha 3
COPB1	coatomer protein complex, subunit beta 1
CTSS	cathepsin S
F11R	F11 receptor
FCER1G	Fc fragment of IgE, high affinity I, receptor for; gamma polypeptide
GRB2	growth factor receptor-bound protein 2
HGF	hepatocyte growth factor (hepapoietin A; scatter factor)
HSP90B1	heat shock protein 90kDa beta (Grp94), member 1
ITGAE	integrin, alpha E (antigen CD103, human mucosal lymphocyte antigen 1; alpha polypeptide)
ITGB1	integrin, beta 1 (fibronectin receptor, beta polypeptide, antigen CD29 includes MDF2, MSK12)
ITGB6	integrin, beta 6
LCP2	lymphocyte cytosolic protein 2 (SH2 domain containing leukocyte protein of 76kDa)
LIMK2	LIM domain kinase 2
LOXL1	lysyl oxidase-like 1
M6PR	mannose-6-phosphate receptor (cation dependent)
MGLL	monoglyceride lipase
MYL6	myosin, light chain 6, alkali, smooth muscle and non-muscle
MYL9	myosin, light chain 9, regulatory
MYO6	myosin VI
NCK2	NCK adaptor protein 2
PPIA	peptidylprolyl isomerase A (cyclophilin A)
PPIB	peptidylprolyl isomerase B (cyclophilin B)
RAB13	RAB13, member RAS oncogene family
RHOA	ras homolog gene family, member A
RHOQ	ras homolog gene family, member Q
SEC23A	Sec23 homolog A (S. cerevisiae)
SERPINE2	serpin peptidase inhibitor, clade E (nexin, plasminogen activator inhibitor type 1), member 2
SFN	stratifin
SHC1	SHC (Src homology 2 domain containing) transforming protein 1
SNX2	sorting nexin 2
SORT1	sortilin 1
SPP1	secreted phosphoprotein 1
SRGN	serglycin
TFPI	tissue factor pathway inhibitor (lipoprotein-associated coagulation inhibitor)
TXNDC5	thioredoxin domain containing 5 (endoplasmic reticulum)
UBC	ubiquitin C
VAMP8	vesicle-associated membrane protein 8 (endobrevin)
WDR1	WD repeat domain 1
YWHAB	tyrosine 3-monooxygenase/tryptophan 5-monooxygenase activation protein, beta polypeptide
YWHAZ	tyrosine 3-monooxygenase/tryptophan 5-monooxygenase activation protein, zeta polypeptide
Nephroseq cluster 1
IgAN (Cox) - Cluster ID n9515
P-value:2.09E-8 Q-value:2.67E-6 Odds Ratio:2.4 Size:56 genes
ACTR2	ARP2 actin-related protein 2 homolog (yeast)
ADAM10	ADAM metallopeptidase domain 10
ALDOA	aldolase A, fructose-bisphosphate
AP1S1	adaptor-related protein complex 1, sigma 1 subunit
AP1S2	adaptor-related protein complex 1, sigma 2 subunit
APP	amyloid beta (A4) precursor protein
ARPC3	actin related protein 2/3 complex, subunit 3, 21kDa
ARPC4	actin related protein 2/3 complex, subunit 4, 20kDa
ATP6AP2	ATPase, H+ transporting, lysosomal accessory protein 2
C1QBP	complement component 1, q subcomponent binding protein
CD151	CD151 molecule (Raph blood group)
CD36	CD36 molecule (thrombospondin receptor)
CD46	CD46 molecule, complement regulatory protein
CHMP2A	chromatin modifying protein 2A
CHMP6	chromatin modifying protein 6
COPE	coatomer protein complex, subunit epsilon
CRK	v-crk sarcoma virus CT10 oncogene homolog (avian)
CRTAP	cartilage associated protein
CSF2RA	colony stimulating factor 2 receptor, alpha, low-affinity (granulocyte-macrophage)
CSF2RB	colony stimulating factor 2 receptor, beta, low-affinity (granulocyte-macrophage)
F13A1	coagulation factor XIII, A1 polypeptide
F5	coagulation factor V (proaccelerin, labile factor)
FCER1G	Fc fragment of IgE, high affinity I, receptor for; gamma polypeptide
FTH1	ferritin, heavy polypeptide 1
FYN	FYN oncogene related to SRC, FGR, YES
GNAQ	guanine nucleotide binding protein (G protein), q polypeptide
GNG10	guanine nucleotide binding protein (G protein), gamma 10
GNG2	guanine nucleotide binding protein (G protein), gamma 2
GNG5	guanine nucleotide binding protein (G protein), gamma 5
GRB2	growth factor receptor-bound protein 2
ICAM2	intercellular adhesion molecule 2
ITGAV	integrin, alpha V (vitronectin receptor, alpha polypeptide, antigen CD51)
ITGB1	integrin, beta 1 (fibronectin receptor, beta polypeptide, antigen CD29 includes MDF2, MSK12)
JAK1	Janus kinase 1
LAMP2	lysosomal-associated membrane protein 2
M6PR	mannose-6-phosphate receptor (cation dependent)
MAPK14	mitogen-activated protein kinase 14
PDPK1	3-phosphoinositide dependent protein kinase-1
PRCP	prolylcarboxypeptidase (angiotensinase C)
PRKAG1	protein kinase, AMP-activated, gamma 1 non-catalytic subunit
PRKCB	protein kinase C, beta
RAB4A	RAB4A, member RAS oncogene family
RAB8A	RAB8A, member RAS oncogene family
SEC13	SEC13 homolog (S. cerevisiae)
SEC31A	SEC31 homolog A (S. cerevisiae)
SNAP23	synaptosomal-associated protein, 23kDa
SRGN	serglycin
STXBP3	syntaxin binding protein 3
UBB	ubiquitin B
VAMP7	vesicle-associated membrane protein 7
VCL	vinculin
VPS25	vacuolar protein sorting 25 homolog (S. cerevisiae)
VPS37A	vacuolar protein sorting 37 homolog A (S. cerevisiae)
WDR1	WD repeat domain 1
YWHAB	tyrosine 3-monooxygenase/tryptophan 5-monooxygenase activation protein, beta polypeptide
YWHAZ	tyrosine 3-monooxygenase/tryptophan 5-monooxygenase activation protein, zeta polypeptide
Nephroseq cluster 2
IgAN (Cox) - Cluster ID n9575
P-value:1.09E-5 Q-value:7.23E-4 Odds Ratio:9.0 Size:8 genes
GNG11	guanine nucleotide binding protein (G protein), gamma 11
GP6	glycoprotein VI (platelet)
GP9	glycoprotein IX (platelet)
ITGA2B	integrin, alpha 2b (platelet glycoprotein IIb of IIb/IIIa complex, antigen CD41)
ITGB3	integrin, beta 3 (platelet glycoprotein IIIa, antigen CD61)
ITGB5	integrin, beta 5
JAM3	junctional adhesion molecule 3
PPBP	pro-platelet basic protein (chemokine (C-X-C motif) ligand 7)

## Sheet: Table S7. Multi-step assessment
Supplementary Table S7. List of 223 proteins remaining after concept association analysis (“Nephroseq” database). Each protein is annotated with number of predicted pathways in which it appears, number of formed PPIs (“STRING” database), kidney tissue expression (“Human Protein Atlas”) and relevance of function (in the context of IgAN).
Entry	Entry name	Gene name	# PPIs	#pathways	kidney tissue expressed (HPA)	Function	Protein names	Function [CC]	Gene ontology (GO)	Tissue specificity
P12814	ACTN1_HUMAN	ACTN1	48	1	yes	yes	Alpha-actinin-1 (Alpha-actinin cytoskeletal isoform) (F-actin cross-linking protein) (Non-muscle alpha-actinin-1)	FUNCTION: F-actin cross-linking protein which is thought to anchor actin to a variety of intracellular structures. This is a bundling protein.	brush border [GO:0005903]; cell projection [GO:0042995]; cell-cell junction [GO:0005911]; cytoplasm [GO:0005737]; cytosol [GO:0005829]; extracellular exosome [GO:0070062]; extracellular region [GO:0005576]; extracellular space [GO:0005615]; fascia adherens [GO:0005916]; focal adhesion [GO:0005925]; intracellular [GO:0005622]; plasma membrane [GO:0005886]; platelet alpha granule lumen [GO:0031093]…
O43707	ACTN4_HUMAN	ACTN4	9	1	yes	yes	Alpha-actinin-4 (Non-muscle alpha-actinin 4)	FUNCTION: F-actin cross-linking protein which is thought to anchor actin to a variety of intracellular structures. This is a bundling protein (Probable). Probably involved in vesicular trafficking via its association with the CART complex. The CART complex is necessary for efficient transferrin receptor recycling but not for EGFR degradation (PubMed:15772161). Involved in tight junction assembly …	cell-cell junction [GO:0005911]; cortical cytoskeleton [GO:0030863]; cytoplasm [GO:0005737]; extracellular exosome [GO:0070062]; extracellular region [GO:0005576]; extracellular space [GO:0005615]; focal adhesion [GO:0005925]; intracellular [GO:0005622]; neuron projection [GO:0043005]; nucleus [GO:0005634]; perinuclear region of cytoplasm [GO:0048471]; platelet alpha granule lumen [GO:0031093]; p…	TISSUE SPECIFICITY: Widely expressed. {ECO:0000269|PubMed:9508771}.
P61160	ARP2_HUMAN	ACTR2	11	1	yes	yes	Actin-related protein 2 (Actin-like protein 2)	FUNCTION: Functions as ATP-binding component of the Arp2/3 complex which is involved in regulation of actin polymerization and together with an activating nucleation-promoting factor (NPF) mediates the formation of branched actin networks. Seems to contact the pointed end of the daughter actin filament. {ECO:0000269|PubMed:9000076}.	actin cap [GO:0030478]; actin cytoskeleton [GO:0015629]; Arp2/3 protein complex [GO:0005885]; cell projection [GO:0042995]; cytoplasm [GO:0005737]; cytosol [GO:0005829]; extracellular exosome [GO:0070062]; focal adhesion [GO:0005925]; membrane [GO:0016020]; ATP binding [GO:0005524]; structural constituent of cytoskeleton [GO:0005200]; Arp2/3 complex-mediated actin nucleation [GO:0034314]; asymmet…
P61158	ARP3_HUMAN	ACTR3	4	1	yes	yes	Actin-related protein 3 (Actin-like protein 3)	FUNCTION: Functions as ATP-binding component of the Arp2/3 complex which is involved in regulation of actin polymerization and together with an activating nucleation-promoting factor (NPF) mediates the formation of branched actin networks. Seems to contact the pointed end of the daughter actin filament. Plays a role in ciliogenesis. {ECO:0000269|PubMed:20393563, ECO:0000269|PubMed:9000076}.	actin cytoskeleton [GO:0015629]; Arp2/3 protein complex [GO:0005885]; brush border [GO:0005903]; cell-cell junction [GO:0005911]; cytosol [GO:0005829]; extracellular exosome [GO:0070062]; focal adhesion [GO:0005925]; lamellipodium [GO:0030027]; membrane [GO:0016020]; ATP binding [GO:0005524]; structural constituent of cytoskeleton [GO:0005200]; Arp2/3 complex-mediated actin nucleation [GO:0034314…
O14672	ADA10_HUMAN	ADAM10	2	1	yes	yes	Disintegrin and metalloproteinase domain-containing protein 10 (ADAM 10) (EC 3.4.24.81) (CDw156) (Kuzbanian protein homolog) (Mammalian disintegrin-metalloprotease) (CD antigen CD156c)	FUNCTION: Cleaves the membrane-bound precursor of TNF-alpha at '76-Ala-|-Val-77' to its mature soluble form. Responsible for the proteolytical release of soluble JAM3 from endothelial cells surface. Responsible for the proteolytic release of several other cell-surface proteins, including heparin-binding epidermal growth-like factor, ephrin-A2 and for constitutive and regulated alpha-secretase cle…	cell surface [GO:0009986]; cytoplasm [GO:0005737]; extracellular exosome [GO:0070062]; focal adhesion [GO:0005925]; Golgi apparatus [GO:0005794]; Golgi-associated vesicle [GO:0005798]; integral component of membrane [GO:0016021]; intracellular membrane-bounded organelle [GO:0043231]; membrane [GO:0016020]; nucleus [GO:0005634]; perinuclear endoplasmic reticulum [GO:0097038]; plasma membrane [GO:0…	TISSUE SPECIFICITY: Expressed in spleen, lymph node, thymus, peripheral blood leukocyte, bone marrow, cartilage, chondrocytes and fetal liver. {ECO:0000269|PubMed:11511685, ECO:0000269|PubMed:9016778}.
P04075	ALDOA_HUMAN	ALDOA	28	1	yes	yes	Fructose-bisphosphate aldolase A (EC 4.1.2.13) (Lung cancer antigen NY-LU-1) (Muscle-type aldolase)	FUNCTION: Plays a key role in glycolysis and gluconeogenesis. In addition, may also function as scaffolding protein (By similarity). {ECO:0000250}.	actin cytoskeleton [GO:0015629]; cytosol [GO:0005829]; extracellular exosome [GO:0070062]; extracellular region [GO:0005576]; extracellular space [GO:0005615]; I band [GO:0031674]; M band [GO:0031430]; membrane [GO:0016020]; nucleus [GO:0005634]; platelet alpha granule lumen [GO:0031093]; actin binding [GO:0003779]; cytoskeletal protein binding [GO:0008092]; fructose binding [GO:0070061]; fructos…
P61966	AP1S1_HUMAN	AP1S1	18	1	yes	no	AP-1 complex subunit sigma-1A (Adaptor protein complex AP-1 subunit sigma-1A) (Adaptor-related protein complex 1 subunit sigma-1A) (Clathrin assembly protein complex 1 sigma-1A small chain) (Clathrin coat assembly protein AP19) (Golgi adaptor HA1/AP1 adaptin sigma-1A subunit) (HA1 19 kDa subunit) (Sigma 1a subunit of AP-1 clathrin) (Sigma-adaptin 1A) (Sigma1A-adaptin)	FUNCTION: Subunit of clathrin-associated adaptor protein complex 1 that plays a role in protein sorting in the late-Golgi/trans-Golgi network (TGN) and/or endosomes. The AP complexes mediate both the recruitment of clathrin to membranes and the recognition of sorting signals within the cytosolic tails of transmembrane cargo molecules. {ECO:0000269|PubMed:9733768}.	AP-1 adaptor complex [GO:0030121]; clathrin-coated endocytic vesicle membrane [GO:0030669]; coated pit [GO:0005905]; cytoplasmic vesicle membrane [GO:0030659]; cytosol [GO:0005829]; extracellular exosome [GO:0070062]; Golgi apparatus [GO:0005794]; Golgi membrane [GO:0000139]; intracellular membrane-bounded organelle [GO:0043231]; lysosomal membrane [GO:0005765]; membrane [GO:0016020]; terminal bo…	TISSUE SPECIFICITY: Widely expressed. {ECO:0000269|PubMed:9733768}.
P56377	AP1S2_HUMAN	AP1S2	9	1	yes	no	AP-1 complex subunit sigma-2 (Adaptor protein complex AP-1 subunit sigma-1B) (Adaptor-related protein complex 1 subunit sigma-1B) (Clathrin assembly protein complex 1 sigma-1B small chain) (Golgi adaptor HA1/AP1 adaptin sigma-1B subunit) (Sigma 1B subunit of AP-1 clathrin) (Sigma-adaptin 1B) (Sigma1B-adaptin)	FUNCTION: Subunit of clathrin-associated adaptor protein complex 1 that plays a role in protein sorting in the late-Golgi/trans-Golgi network (TGN) and/or endosomes. The AP complexes mediate both the recruitment of clathrin to membranes and the recognition of sorting signals within the cytosolic tails of transmembrane cargo molecules.	AP-type membrane coat adaptor complex [GO:0030119]; clathrin-coated endocytic vesicle membrane [GO:0030669]; coated pit [GO:0005905]; cytoplasmic vesicle membrane [GO:0030659]; cytosol [GO:0005829]; Golgi apparatus [GO:0005794]; Golgi membrane [GO:0000139]; intracellular membrane-bounded organelle [GO:0043231]; lysosomal membrane [GO:0005765]; trans-Golgi network membrane [GO:0032588]; protein tr…	TISSUE SPECIFICITY: Widely expressed.
P63010	AP2B1_HUMAN	AP2B1	4	1	yes	no	AP-2 complex subunit beta (AP105B) (Adaptor protein complex AP-2 subunit beta) (Adaptor-related protein complex 2 subunit beta) (Beta-2-adaptin) (Beta-adaptin) (Clathrin assembly protein complex 2 beta large chain) (Plasma membrane adaptor HA2/AP2 adaptin beta subunit)	FUNCTION: Component of the adaptor protein complex 2 (AP-2). Adaptor protein complexes function in protein transport via transport vesicles in different membrane traffic pathways. Adaptor protein complexes are vesicle coat components and appear to be involved in cargo selection and vesicle formation. AP-2 is involved in clathrin-dependent endocytosis in which cargo proteins are incorporated into …	AP-2 adaptor complex [GO:0030122]; clathrin-coated endocytic vesicle membrane [GO:0030669]; cytosol [GO:0005829]; endocytic vesicle membrane [GO:0030666]; endolysosome membrane [GO:0036020]; intracellular membrane-bounded organelle [GO:0043231]; membrane [GO:0016020]; plasma membrane [GO:0005886]; trans-Golgi network [GO:0005802]; clathrin binding [GO:0030276]; protein transporter activity [GO:00…
Q8N6T3	ARFG1_HUMAN	ARFGAP1	6	1	yes	no	ADP-ribosylation factor GTPase-activating protein 1 (ARF GAP 1) (ADP-ribosylation factor 1 GTPase-activating protein) (ARF1 GAP) (ARF1-directed GTPase-activating protein)	FUNCTION: GTPase-activating protein (GAP) for the ADP ribosylation factor 1 (ARF1). Involved in membrane trafficking and /or vesicle transport. Promotes hydrolysis of the ARF1-bound GTP and thus, is required for the dissociation of coat proteins from Golgi-derived membranes and vesicles, a prerequisite for vesicle's fusion with target compartment. Probably regulates ARF1-mediated transport via it…	cytosol [GO:0005829]; Golgi-associated vesicle membrane [GO:0030660]; neuronal postsynaptic density [GO:0097481]; GTPase activator activity [GO:0005096]; metal ion binding [GO:0046872]; cellular protein metabolic process [GO:0044267]; COPI coating of Golgi vesicle [GO:0048205]; endoplasmic reticulum unfolded protein response [GO:0030968]; IRE1-mediated unfolded protein response [GO:0036498]; memb…
[truncated: 213 more rows]

## Sheet: Table S8. Shortlisted proteins
Supplementary Table S8. List of 68 proteins remaining after multi-step assessment.
Entry	Entry name	Gene name	# PPIs	#pathways	tissue expressed	Function	Protein names	Function [CC]	Gene ontology (GO)	Tissue specificity
[truncated: 68 more rows]

## Sheet: Table S9. Pthws_integ_vs_single
Supplementary Table S9. Comparison of pathways yielded through analysis of integrated dataset and each dataset individually. Pathways marked yellow were considered significant and found only after datasets integration.
GOTerm	PMID
Activation of BAD and translocation to mitochondria	21595033
Activation of GABAB receptors	21595033
Adherens junctions interactions	25957429
ADP signalling through P2Y purinoceptor 12	21595033
	INTEGRATION
Adrenaline,noradrenaline inhibits insulin secretion	21595033
Assembly of collagen fibrils and other multimeric structures	21595033
[truncated: 76 more rows]

[truncated: 3 more sheets: Table S10. IHC, Table 1. Full dataset, without plasma input]
